# Supplementary material for: A defect in cell wall recycling confers antibiotic resistance and sensitivity in Staphylococcus aureus
Source: J Biol Chem. 2022 Sep 9;298(10):102473. doi: 10.1016/j.jbc.2022.102473 (PMC9547203; doi:10.1016/j.jbc.2022.102473)
Supplement: Supplementary Data 2 [file mmc2.csv]

Differential expression analysis of walR-walK-tun relative to walR1
locus_tag	Name	Minimum	Maximum	Length	Direction	Differential Expression Absolute Confidence	Differential Expression Confidence	Differential Expression Log2 Ratio	Differential Expression Adjusted p-value	Differential Expression p-value	gene
SA_RS13765	betB CDS	2696247	2697737	1491	reverse	41.34	-41.34	-4.657118302	4.61E-42	3.55E-45	betB
SA_RS13760	betA CDS	2694277	2695986	1710	reverse	49.97	-49.97	-4.518115647	1.08E-50	4.15E-54	betA
SA_RS00810	sasD CDS	149019	149744	726	forward	12.71	-12.71	-3.415665303	1.96E-13	4.54E-16	sasD
SA_RS13780	BCCT family transporter CDS	2698724	2700346	1623	reverse	7.1	-7.1	-2.538473993	8.00E-08	3.39E-10
SA_RS10925	sceD CDS	2150358	2151053	696	reverse	5.03	-5.03	-1.724195312	9.39E-06	6.14E-08	sceD
SA_RS10190	phage head-tail adapter protein CDS	2025997	2026281	285	reverse	1.74	-1.74	-1.667055612	0.018262107	0.00021096
SA_RS02050	PepSY domain-containing protein CDS	416691	417263	573	forward	1.73	-1.73	-1.590750558	0.018527413	0.000221159
SA_RS08180	hypothetical protein CDS	1657152	1657298	147	reverse	1.66	-1.66	-1.492571471	0.021809048	0.000287881
SA_RS10310	AAA family ATPase CDS	2038939	2040882	1944	reverse	1.71	-1.71	-1.485430339	0.019694747	0.000250261
SA_RS10175	hypothetical protein CDS	2024846	2025253	408	reverse	1.66	-1.66	-1.474727037	0.021809048	0.000310028
SA_RS03495	membrane protein CDS	703460	704527	1068	forward	6.24	-6.24	-1.466304286	5.76E-07	2.88E-09
SA_RS13390	FeoB-associated Cys-rich membrane protein CDS	2623189	2623359	171	reverse	1.22	-1.22	-1.393624556	0.060634395	0.00168705
SA_RS10305	recombinase RecT CDS	2038017	2038937	921	reverse	1.03	-1.03	-1.356810395	0.094068146	0.003839516
SA_RS12030	hypothetical protein CDS	2353417	2353659	243	reverse	1.39	-1.39	-1.316526994	0.040603452	0.000875546
SA_RS04675	argininosuccinate synthase CDS	927310	928515	1206	reverse	0.98	-0.98	-1.281138079	0.104695036	0.004474836
SA_RS10165	hypothetical protein CDS	2023535	2023885	351	reverse	1.06	-1.06	-1.274346807	0.087385319	0.003331208
SA_RS03295	hypothetical protein CDS	663754	664260	507	forward	1.16	-1.16	-1.233483317	0.06972368	0.002350644
SA_RS11445	BCCT family transporter CDS	2257131	2258693	1563	reverse	1.5	-1.5	-1.206230206	0.031746041	0.000608238
SA_RS04670	argH CDS	925941	927320	1380	reverse	0.79	-0.79	-1.195589931	0.162484004	0.008571547	argH
SA_RS10035	GntR family transcriptional regulator CDS	2000108	2000488	381	reverse	1.22	-1.22	-1.175894084	0.060634395	0.001659973
SA_RS03330	tyrosine-type recombinase/integrase CDS	669396	669956	561	forward	1.22	-1.22	-1.141001357	0.05993112	0.001523086
SA_RS08185	CsbD family protein CDS	1657338	1657520	183	reverse	0.85	-0.85	-1.138195293	0.142870257	0.007206778
SA_RS10185	head-tail adaptor protein CDS	2025651	2026013	363	reverse	0.59	-0.59	-1.125061272	0.25412629	0.016145875
SA_RS11225	transcriptional regulator CDS	<2205467	2206111	>645	forward	1.57	-1.57	-1.11134223	0.026616266	0.000430452
SA_RS10195	hypothetical protein CDS	2026271	2026555	285	reverse	0.63	-0.63	-1.084897496	0.232779604	0.014341447
SA_RS11255	BglG family transcription antiterminator CDS	2214142	2216274	2133	forward	0.87	-0.87	-1.074370219	0.135676886	0.00655569
SA_RS01485	lrgB CDS	307548	308249	702	forward	0.53	-0.53	-1.064244143	0.296176708	0.020503258	lrgB
SA_RS03645	hypothetical protein CDS	730040	730723	684	reverse	1.03	-1.03	-1.063920355	0.093348963	0.003774217
SA_RS09400	YlbF/YmcA family competence regulator CDS	1899789	1900133	345	reverse	0.87	-0.87	-1.058735727	0.135676886	0.006482457
SA_RS14260	vraH CDS	2805913	2806104	192	forward	0.54	-0.54	-1.056359789	0.288254453	0.01953071	vraH
SA_RS08800	hypothetical protein CDS	1787508	1788866	1359	reverse	0.62	-0.62	-1.023451366	0.237140235	0.014701416
SA_RS03035	sdrE CDS	612994	616419	3426	forward	1.06	-1.06	-1.011132584	0.087385319	0.003326539	sdrE
SA_RS07615	prli42 CDS	1553432	1553611	180	forward	0.4	-0.4	-1.006444582	0.394544614	0.03296734	prli42
SA_RS01580	hypothetical protein CDS	324078	325601	1524	reverse	0.6	-0.6	-1.003552975	0.253988386	0.016039313
SA_RS10345	phage antirepressor KilAC domain-containing protein CDS	2042941	2043693	753	reverse	0.76	-0.76	-1.002415461	0.173516147	0.009344982
SA_RS11430	Asp23/Gls24 family envelope stress response protein CDS	2255596	2256105	510	reverse	1.05	-1.05	-1.000287491	0.088281424	0.003467349
SA_RS14825	Ig-like domain-containing protein CDS	2023935	2024159	225	reverse	0.51	-0.51	-0.967677434	0.307434505	0.021782037
SA_RS00625	tandem-type lipoprotein CDS	104675	105445	771	forward	0.53	-0.53	-0.958095977	0.295940462	0.020283944
SA_RS10025	pmtB CDS	1998534	1999214	681	reverse	0.33	-0.33	-0.950142794	0.465400762	0.044087928	pmtB
SA_RS04305	organic hydroperoxide resistance protein CDS	862690	863112	423	reverse	0.52	-0.52	-0.940527631	0.30148519	0.021128342
SA_RS13385	clpL CDS	2621015	2623120	2106	forward	1.09	-1.09	-0.940426623	0.081490431	0.002905613	clpL
SA_RS04130	DUF4887 domain-containing protein CDS	830065	830694	630	forward	0	0	-0.936069722	NA	NA
SA_RS12390	hypothetical protein CDS	2425679	2426293	615	reverse	0.56	-0.56	-0.932864755	0.272969197	0.017868604
SA_RS04445	hypothetical protein CDS	885822	885961	140	forward	0.3	-0.3	-0.92942512	0.499171744	0.048840925
SA_RS05275	graF CDS	1056731	1056865	135	reverse	0.33	-0.33	-0.924610471	0.465400762	0.043929994	graF
SA_RS08310	hypothetical protein CDS	1682795	1682914	120	reverse	0.39	-0.39	-0.92188744	0.412056768	0.035065285
SA_RS09750	YihY/virulence factor BrkB family protein CDS	1945412	1946629	1218	forward	1.05	-1.05	-0.919463512	0.088281424	0.003443008
SA_RS10200	phage major capsid protein CDS	2026575	2027720	1146	reverse	0.42	-0.42	-0.917219716	0.382541512	0.030491372
SA_RS03085	MFS transporter CDS	625396	626796	1401	forward	1.22	-1.22	-0.901812799	0.060634395	0.001743811
SA_RS00535	hypothetical protein CDS	87441	87533	93	forward	0.27	-0.27	-0.899971413	0.536187646	0.056364739
SA_RS01625	esxB CDS	337396	337710	315	forward	0.31	-0.31	-0.881750846	0.492521687	0.047791862	esxB
SA_RS00950	cap8M CDS	179995	180552	558	forward	0.83	-0.83	-0.873249941	0.149567897	0.00768675	cap8M
SA_RS10205	Clp protease ClpP CDS	2027744	2028481	738	reverse	0.27	-0.27	-0.86481981	0.537805644	0.056949
SA_RS10015	pmtD CDS	1996925	1997665	741	reverse	0.29	-0.29	-0.864259772	0.514334246	0.052285037	pmtD
SA_RS01725	ABC transporter ATP-binding protein CDS	352629	353306	678	forward	1.4	-1.4	-0.85618469	0.04007786	0.000833348
SA_RS10340	hypothetical protein CDS	2042728	2042925	198	reverse	0.22	-0.22	-0.839303119	0.607999901	0.075151316
SA_RS10295	ssb CDS	2036848	2037318	471	reverse	0.23	-0.23	-0.838359004	0.586500556	0.069722798	ssb
SA_RS14215	bstA CDS	2795810	2796274	465	forward	0.41	-0.41	-0.836162448	0.391833129	0.032589894	bstA
SA_RS12045	DUF4870 domain-containing protein CDS	2356658	2357080	423	forward	0.6	-0.6	-0.834505855	0.250441134	0.01571887
SA_RS03070	hxlA CDS	622952	623584	633	forward	0.75	-0.75	-0.832729153	0.175969417	0.009621739	hxlA
SA_RS00765	MFS transporter CDS	140185	140811	627	forward	0.28	-0.28	-0.824365098	0.528048727	0.054899175
SA_RS06935	phosphate ABC transporter substrate-binding protein PstS CDS	1394073	1395056	984	reverse	0.2	-0.2	-0.817815562	0.628116634	0.082613537
SA_RS13595	fructosamine kinase family protein CDS	2662989	2663855	867	reverse	0.49	-0.49	-0.817336099	0.324217315	0.023470487
SA_RS10285	hypothetical protein CDS	2035700	2035918	219	reverse	0.22	-0.22	-0.815840045	0.606828851	0.074271527
SA_RS10300	MBL fold metallo-hydrolase CDS	2037319	2037936	618	reverse	0.21	-0.21	-0.815699086	0.61906507	0.080894625
SA_RS11725	rpmC CDS	2303812	2304021	210	reverse	0.45	-0.45	-0.811751634	0.354128338	0.02754483	rpmC
SA_RS10020	pmtC CDS	1997665	1998537	873	reverse	0.24	-0.24	-0.80804339	0.570103543	0.065727373	pmtC
SA_RS05000	IDEAL domain-containing protein CDS	1003717	1003935	219	forward	0.68	-0.68	-0.805491414	0.21003432	0.011808648
SA_RS10170	phage tail protein CDS	2024201	2024845	645	reverse	0.25	-0.25	-0.800010517	0.564908459	0.063097149
SA_RS11265	mannitol-1-phosphate 5-dehydrogenase CDS	2216720	2217826	1107	forward	1.22	-1.22	-0.795356662	0.060634395	0.001572809
SA_RS04410	CsbD family protein CDS	878504	878698	195	forward	0.25	-0.25	-0.79359328	0.556387591	0.060448047
SA_RS02630	hypothetical protein CDS	526913	527044	132	forward	0.2	-0.2	-0.77901472	0.638112361	0.086264542
SA_RS01720	ABC transporter permease CDS	351567	352616	1050	forward	1.27	-1.27	-0.778933613	0.053881141	0.001286342
SA_RS11440	amaP CDS	2256420	2256956	537	reverse	0.47	-0.47	-0.777435692	0.33923064	0.025079816	amaP
SA_RS05235	purN CDS	1049510	1050076	567	forward	0.18	-0.18	-0.776672272	0.667281097	0.096629596	purN
SA_RS10135	hypothetical protein CDS	2013004	2013291	288	reverse	0.18	-0.18	-0.763318397	0.654250318	0.093716257
SA_RS06920	phosphate ABC transporter ATP-binding protein CDS	1391139	1391990	852	reverse	0.21	-0.21	-0.760536327	0.617766858	0.078256703
SA_RS10290	DnaD domain-containing protein CDS	2035925	2036818	894	reverse	0.16	-0.16	-0.758254186	0.694277591	0.105804946
SA_RS04225	clfA CDS	848484	851453	2970	forward	0.34	-0.34	-0.756266582	0.455570007	0.041925773	clfA
SA_RS10210	phage portal protein CDS	2028465	2029652	1188	reverse	0.3	-0.3	-0.753502898	0.506335277	0.050497049
SA_RS01600	essA CDS	330478	330936	459	forward	0.21	-0.21	-0.751978494	0.611430773	0.076046261	essA
SA_RS10315	DUF1108 family protein CDS	2041163	2041423	261	reverse	0.19	-0.19	-0.748946052	0.651487389	0.092066181
SA_RS10180	HK97 gp10 family phage protein CDS	2025250	2025654	405	reverse	0.16	-0.16	-0.748826841	0.694277591	0.103969545
SA_RS00915	cap8F CDS	172420	173529	1110	forward	0.51	-0.51	-0.746485982	0.305790096	0.021547781	cap8F
SA_RS01400	PTS sugar transporter subunit IIB CDS	288338	288616	279	forward	0.16	-0.16	-0.745877065	0.694277591	0.10557664
SA_RS01565	ABC transporter ATP-binding protein CDS	321254	321913	660	reverse	0.76	-0.76	-0.743686512	0.173516147	0.00935397
SA_RS03500	alpha/beta hydrolase CDS	704678	705721	1044	forward	0.41	-0.41	-0.740538941	0.389206513	0.032147123
SA_RS07810	rpmG CDS	1585564	1585713	150	reverse	0.19	-0.19	-0.732257603	0.646658189	0.089861696	rpmG
SA_RS13945	hypothetical protein CDS	2730739	2731197	459	forward	0.19	-0.19	-0.72915277	0.646658189	0.089972351
SA_RS10145	hypothetical protein CDS	2013482	2017264	3783	reverse	0.62	-0.62	-0.728624541	0.238587627	0.014883017
SA_RS01480	lrgA CDS	307112	307555	444	forward	0.18	-0.18	-0.72857054	0.665162621	0.096047741	lrgA
SA_RS00890	capA CDS	167409	168077	669	forward	0.15	-0.15	-0.728066861	0.703072899	0.110185087	capA
SA_RS05120	acyltransferase family protein CDS	1024553	1025563	1011	reverse	0.21	-0.21	-0.726139953	0.617766858	0.078567175
SA_RS03935	ABC transporter ATP-binding protein CDS	788951	789712	762	forward	0.16	-0.16	-0.722039796	0.694277591	0.106667986
SA_RS14230	DNA-binding protein CDS	2799474	2800049	576	forward	0.21	-0.21	-0.721143595	0.61081706	0.07573473
SA_RS11400	ABC transporter substrate-binding protein CDS	2247968	2248951	984	reverse	0.15	-0.15	-0.720519677	0.709272275	0.113362682
SA_RS00530	hypothetical protein CDS	87343	87477	135	reverse	0.12	-0.12	-0.711756794	0.757373089	0.131235229
SA_RS10030	pmtA CDS	1999215	2000111	897	reverse	0.13	-0.13	-0.711334422	0.740029533	0.122530881	pmtA
SA_RS05245	phosphoribosylamine--glycine ligase CDS	1051591	1052838	1248	forward	0.21	-0.21	-0.707937125	0.61906507	0.080880372
SA_RS08870	YtxH domain-containing protein CDS	1804376	1804798	423	reverse	0.28	-0.28	-0.707489895	0.526110947	0.054495127
SA_RS08030	yhbY CDS	1628041	1628331	291	reverse	0.36	-0.36	-0.700363602	0.436836538	0.039192496	yhbY
SA_RS12185	amidohydrolase CDS	2383746	2384867	1122	reverse	0.64	-0.64	-0.698412428	0.227676264	0.013427254
SA_RS09440	hypothetical protein CDS	1908043	1908195	153	reverse	0.28	-0.28	-0.697207667	0.524399112	0.053712038
SA_RS00910	cap8E CDS	171379	172407	1029	forward	0.24	-0.24	-0.6944056	0.570103543	0.065019999	cap8E
SA_RS10155	phage tail tape measure protein CDS	2018761	2023290	4530	reverse	0.24	-0.24	-0.691254932	0.570103543	0.064912542
SA_RS11650	rpmJ CDS	2296931	2297044	114	reverse	0.23	-0.23	-0.689961298	0.592791838	0.071174559	rpmJ
SA_RS00995	hypothetical protein CDS	188573	188776	204	reverse	0.21	-0.21	-0.689043672	0.615108475	0.077214233
SA_RS03620	hypothetical protein CDS	727461	727856	396	forward	0.15	-0.15	-0.688329771	0.700112969	0.109160046
SA_RS10215	terminase large subunit CDS	2029668	2031329	1662	reverse	0.12	-0.12	-0.687170855	0.766836007	0.137576633
SA_RS00665	oleate hydratase CDS	115472	117247	1776	reverse	0.3	-0.3	-0.684675037	0.505582503	0.050188795
SA_RS03125	DUF5327 family protein CDS	633015	633395	381	forward	0.47	-0.47	-0.684537312	0.336131651	0.024721273
SA_RS14480	tyrosine-type recombinase/integrase CDS	414243	>414956	>714	reverse	0.3	-0.3	-0.683222777	0.505582503	0.050215473
SA_RS09710	type 1 glutamine amidotransferase CDS	1939720	1940235	516	reverse	0.25	-0.25	-0.676227826	0.564908459	0.062879696
SA_RS13755	sterile alpha motif-like domain-containing protein CDS	2693787	2693999	213	reverse	0.12	-0.12	-0.672930348	0.757373089	0.131099742
SA_RS00920	cap8G CDS	173533	174657	1125	forward	0.29	-0.29	-0.669470844	0.508890614	0.050947847	cap8G
SA_RS02625	spoVG CDS	526400	526702	303	forward	0.63	-0.63	-0.666604245	0.231914809	0.014109565	spoVG
SA_RS11260	PTS sugar transporter subunit IIA CDS	2216286	2216720	435	forward	0.33	-0.33	-0.664210445	0.465400762	0.043800186
SA_RS02280	tandem-type lipoprotein CDS	458765	459550	786	forward	0.22	-0.22	-0.663390588	0.606828851	0.074305574
SA_RS13465	crtQ CDS	2640628	2641755	1128	reverse	0.17	-0.17	-0.661402285	0.679735322	0.099819422	crtQ
SA_RS00905	cap8D CDS	169566	171389	1824	forward	0.13	-0.13	-0.661072414	0.745937741	0.125806981	cap8D
SA_RS10270	DUF3310 domain-containing protein CDS	2034646	2034903	258	reverse	0.09	-0.09	-0.65677668	0.816610413	0.157729992
SA_RS00900	cap8C CDS	168782	169546	765	forward	0.11	-0.11	-0.648292264	0.78217141	0.147278329	cap8C
SA_RS10750	sigB CDS	2118150	2118920	771	reverse	0.43	-0.43	-0.646573379	0.369961394	0.029189536	sigB
SA_RS08805	DUF948 domain-containing protein CDS	1788940	1789431	492	reverse	0.87	-0.87	-0.644876687	0.135676886	0.006582706
SA_RS05345	YkyA family protein CDS	1070045	1070671	627	forward	0.23	-0.23	-0.644798734	0.592791838	0.071217194
SA_RS05030	bacteriocin-associated integral membrane family protein CDS	1007337	1009301	1965	forward	0.16	-0.16	-0.642023725	0.694277591	0.104903799
SA_RS13120	galU CDS	2565756	2566622	867	reverse	0.41	-0.41	-0.641482545	0.389206513	0.032102712	galU
SA_RS04650	NADH-dependent flavin oxidoreductase CDS	920455	921582	1128	forward	0.24	-0.24	-0.639815914	0.570103543	0.066234375
SA_RS10220	hypothetical protein CDS	2031326	2031670	345	reverse	0.08	-0.08	-0.636920704	0.825702475	0.175924035
SA_RS04790	DUF3899 domain-containing protein CDS	957402	957773	372	reverse	0.08	-0.08	-0.632971283	0.824162149	0.170100467
SA_RS03025	sdrC CDS	605215	608076	2862	forward	0.14	-0.14	-0.62654742	0.731247964	0.119013389	sdrC
SA_RS09460	amino acid ABC transporter ATP-binding protein CDS	1910731	1911453	723	reverse	0.11	-0.11	-0.619233972	0.78217141	0.147236971
SA_RS12040	NAD/NADP octopine/nopaline dehydrogenase family protein CDS	2355328	2356410	1083	reverse	0.43	-0.43	-0.618781991	0.369961394	0.029060966
SA_RS09465	ABC transporter permease subunit CDS	1911446	1912903	1458	reverse	0.08	-0.08	-0.617607886	0.824162149	0.169910074
SA_RS13870	hypothetical protein CDS	2714613	2714813	201	reverse	0.08	-0.08	-0.617549798	0.825702475	0.173393988
SA_RS10420	ArgE/DapE family deacylase CDS	2053168	2054391	1224	forward	0.2	-0.2	-0.617381109	0.630044637	0.083213443
SA_RS04415	DUF368 domain-containing protein CDS	878932	879783	852	reverse	0.15	-0.15	-0.616700408	0.709272275	0.112584958
SA_RS02195	superantigen-like protein SSL3 CDS	443054	444124	1071	forward	0.09	-0.09	-0.616503733	0.813390443	0.15628873
SA_RS03880	diacylglycerol kinase family lipid kinase CDS	777890	778807	918	reverse	0.18	-0.18	-0.615896561	0.655017546	0.094078377
SA_RS05240	purH CDS	1050091	1051569	1479	forward	0.11	-0.11	-0.615768919	0.7763825	0.143433793	purH
SA_RS14830	hypothetical protein CDS	2040891	2041154	264	reverse	0.07	-0.07	-0.615536863	0.84609869	0.18961608
SA_RS13410	farR CDS	2628455	2629003	549	forward	0.24	-0.24	-0.614140334	0.578083843	0.068114615	farR
SA_RS01640	ribonuclease YeeF family protein CDS	338711	340555	1845	forward	0.18	-0.18	-0.612074909	0.654250318	0.093634391
SA_RS12395	GNAT family N-acetyltransferase CDS	2426607	2427122	516	reverse	0.16	-0.16	-0.607209585	0.694277591	0.104293659
SA_RS10775	type II toxin-antitoxin system PemK/MazF family toxin CDS	2121172	2121534	363	reverse	0.12	-0.12	-0.602816802	0.754498398	0.129575004
SA_RS05130	hypothetical protein CDS	1026162	1026272	111	forward	0.07	-0.07	-0.597438096	0.85504773	0.203820395
SA_RS13395	feoB CDS	2623372	2625366	1995	reverse	0.13	-0.13	-0.593227614	0.736863935	0.121605789	feoB
SA_RS07960	grpE CDS	1615415	1616041	627	reverse	0.11	-0.11	-0.592855396	0.78217141	0.146926207	grpE
SA_RS06650	rpmG CDS	1333707	1333856	150	forward	0.17	-0.17	-0.592286816	0.679735322	0.099626242	rpmG
SA_RS12320	hypothetical protein CDS	2411428	2411556	129	reverse	0.08	-0.08	-0.587682528	0.825702475	0.178859875
SA_RS10360	helix-turn-helix transcriptional regulator CDS	2044293	2044556	264	reverse	0.08	-0.08	-0.583019429	0.825702475	0.175253186
SA_RS03120	uracil-DNA glycosylase CDS	632358	633014	657	forward	0.22	-0.22	-0.58144623	0.601455914	0.072952874
SA_RS02910	rplA CDS	576747	577439	693	forward	0.23	-0.23	-0.580629922	0.595283907	0.071745808	rplA
SA_RS10225	HNH endonuclease CDS	2031802	2032101	300	reverse	0.08	-0.08	-0.580505711	0.824162149	0.164473051
SA_RS04285	hypothetical protein CDS	859910	860146	237	reverse	0.13	-0.13	-0.577331313	0.749504138	0.127683963
SA_RS02020	ssb CDS	412192	412695	504	forward	0.09	-0.09	-0.576448454	0.822238823	0.159255344	ssb
SA_RS03940	siderophore ABC transporter substrate-binding protein CDS	789831	790859	1029	forward	0.11	-0.11	-0.575611222	0.772380257	0.140378699
SA_RS03360	mnhF2 CDS	675096	675398	303	forward	0.2	-0.2	-0.574034681	0.638237921	0.086753171	mnhF2
SA_RS15275	hypothetical protein CDS	2023347	2023484	138	reverse	0.08	-0.08	-0.573935303	0.824162149	0.169524393
SA_RS03925	ABC transporter permease CDS	787040	788011	972	forward	0.06	-0.06	-0.573632193	0.872884533	0.220976962
SA_RS13560	alpha/beta hydrolase CDS	2656966	2657796	831	forward	0.29	-0.29	-0.570220982	0.513578919	0.051621691
SA_RS00895	cap8B CDS	168093	168779	687	forward	0.06	-0.06	-0.568260017	0.868285619	0.217342256	cap8B
SA_RS11835	hypothetical protein CDS	2322810	2323061	252	forward	0.2	-0.2	-0.566360425	0.638112361	0.086490393
SA_RS11660	adenylate kinase CDS	2297487	2298134	648	reverse	0.18	-0.18	-0.565256732	0.654250318	0.093523089
SA_RS14305	rnpA CDS	2813991	2814344	354	reverse	0.11	-0.11	-0.564447232	0.777787096	0.144056832	rnpA
SA_RS11685	rplR CDS	2300617	2300976	360	reverse	0.46	-0.46	-0.563680895	0.342878707	0.026009667	rplR
SA_RS13240	N-acetyltransferase CDS	2594670	2594954	285	forward	0.28	-0.28	-0.56309706	0.525150944	0.05399126
SA_RS13775	GbsR/MarR family transcriptional regulator CDS	2697990	2698553	564	forward	0.41	-0.41	-0.561256928	0.388429233	0.031110235
SA_RS06010	methionyl-tRNA formyltransferase CDS	1198301	1199236	936	forward	0.45	-0.45	-0.558739258	0.354128338	0.027436424
SA_RS13895	clfB CDS	2718295	2720928	2634	reverse	0.13	-0.13	-0.55731966	0.732925916	0.119943594	clfB
SA_RS01510	class I SAM-dependent methyltransferase CDS	311940	312701	762	reverse	0.16	-0.16	-0.557266277	0.694277591	0.104443345
SA_RS12970	MBL fold metallo-hydrolase CDS	2536830	2537597	768	reverse	0.19	-0.19	-0.557078688	0.646658189	0.088850182
SA_RS13750	antibiotic biosynthesis monooxygenase CDS	2693064	2693507	444	reverse	0.13	-0.13	-0.555080738	0.749504138	0.127334841
SA_RS11510	hypothetical protein CDS	2271167	2271328	162	forward	0.06	-0.06	-0.553242938	0.874167181	0.230416946
SA_RS02140	purine permease CDS	431708	432976	1269	forward	0.53	-0.53	-0.548063024	0.296176708	0.020642273
SA_RS14285	noc CDS	2808910	2809749	840	reverse	0.12	-0.12	-0.54788897	0.767333259	0.138024272	noc
SA_RS03760	csbB CDS	754225	755208	984	forward	0.21	-0.21	-0.547630133	0.614388196	0.076887241	csbB
SA_RS13470	NAD(P)/FAD-dependent oxidoreductase CDS	2641761	2643254	1494	reverse	0.07	-0.07	-0.547589765	0.85504773	0.203085567
SA_RS10810	K(+)-transporting ATPase subunit C CDS	2126104	2126664	561	reverse	0.08	-0.08	-0.545845164	0.825216412	0.171866141
SA_RS06635	hypothetical protein CDS	1330198	1330302	105	reverse	0.06	-0.06	-0.545276769	0.874167181	0.247887046
SA_RS06385	hypothetical protein CDS	1283823	1284038	216	reverse	0.11	-0.11	-0.54426274	0.78217141	0.146113243
SA_RS04760	membrane protein CDS	952054	953175	1122	forward	0.07	-0.07	-0.543639956	0.85504773	0.198541227
SA_RS07880	glycine--tRNA ligase CDS	1600376	1601767	1392	forward	0.65	-0.65	-0.543079243	0.2238616	0.012944146
SA_RS11675	rpmD CDS	2299900	2300079	180	reverse	0.65	-0.65	-0.54164698	0.2238616	0.012848778	rpmD
SA_RS10760	anti-sigma factor antagonist CDS	2119376	2119702	327	reverse	0.18	-0.18	-0.541337711	0.655729203	0.094433085
SA_RS11415	sfaB CDS	2250420	2252177	1758	reverse	0.11	-0.11	-0.541004963	0.7763825	0.142995128	sfaB
SA_RS13175	DUF2188 domain-containing protein CDS	2581211	2581627	417	reverse	0.08	-0.08	-0.539512233	0.824162149	0.170093015
SA_RS04460	nitronate monooxygenase CDS	887700	888767	1068	forward	0.08	-0.08	-0.539291046	0.824162149	0.1669113
SA_RS11150	DNA starvation/stationary phase protection protein CDS	2190733	2191176	444	reverse	0.39	-0.39	-0.538315914	0.409415895	0.034682902
SA_RS03350	mnhD2 CDS	673120	674616	1497	forward	0.24	-0.24	-0.537847425	0.570103543	0.065311785	mnhD2
SA_RS13725	hypothetical protein CDS	2687468	2687884	417	forward	0.06	-0.06	-0.53673507	0.879249517	0.254862138
SA_RS03435	D-alanyl-D-alanine carboxypeptidase CDS	690688	691983	1296	reverse	0.33	-0.33	-0.53655036	0.465400762	0.044146105
SA_RS02150	guaA CDS	434505	436046	1542	forward	0.13	-0.13	-0.534744031	0.74250916	0.124409469	guaA
SA_RS03640	YaiI/YqxD family protein CDS	729579	730037	459	reverse	0.08	-0.08	-0.531198755	0.824162149	0.167887731
SA_RS02635	glmU CDS	527067	528419	1353	forward	0.07	-0.07	-0.529687353	0.85504773	0.203920442	glmU
SA_RS09715	hypothetical protein CDS	1940366	1940527	162	reverse	0.08	-0.08	-0.528110926	0.824162149	0.165660731
SA_RS00585	tRNA-dihydrouridine synthase CDS	95829	96815	987	reverse	0.13	-0.13	-0.52795471	0.742860559	0.12500195
SA_RS05230	phosphoribosylformylglycinamidine cyclo-ligase CDS	1048479	1049507	1029	forward	0.07	-0.07	-0.527737238	0.843755867	0.18876479
SA_RS05110	sspA CDS	1021647	1022675	1029	reverse	0.16	-0.16	-0.527555819	0.695169272	0.107727798	sspA
SA_RS03910	nrdE CDS	783471	785576	2106	forward	0.39	-0.39	-0.527229168	0.406841215	0.034308135	nrdE
SA_RS13585	hypothetical protein CDS	2661987	2662355	369	reverse	0.06	-0.06	-0.52703465	0.874167181	0.240586058
SA_RS08910	TIGR01212 family radical SAM protein CDS	1820175	1821128	954	forward	0.16	-0.16	-0.52598857	0.694277591	0.103947338
SA_RS11950	ABC transporter substrate-binding protein CDS	2339202	2340110	909	reverse	0.15	-0.15	-0.525131199	0.704067861	0.110883233
SA_RS08560	pyk CDS	1734257	1736014	1758	reverse	0.13	-0.13	-0.524432677	0.749504138	0.127484158	pyk
SA_RS13130	fnbB CDS	2568323	2571208	2886	reverse	0.11	-0.11	-0.524284966	0.768174158	0.13872687	fnbB
SA_RS13720	aspartate aminotransferase family protein CDS	2685873	2687210	1338	reverse	0.08	-0.08	-0.522798581	0.824162149	0.167902936
SA_RS03635	TIGR00730 family Rossman fold protein CDS	729011	729577	567	reverse	0.25	-0.25	-0.522412074	0.564908459	0.063299331
SA_RS13605	hypothetical protein CDS	2665292	2665567	276	forward	0.07	-0.07	-0.521733648	0.854225407	0.194067382
SA_RS01920	twin-arginine translocase TatA/TatE family subunit CDS	393696	393920	225	reverse	0.21	-0.21	-0.521708278	0.61870419	0.079577366
SA_RS04220	N-acetyltransferase CDS	847691	848221	531	forward	0.07	-0.07	-0.521069099	0.85504773	0.196341411
SA_RS07485	DUF1672 domain-containing protein CDS	1526519	1527424	906	reverse	0.16	-0.16	-0.520471175	0.695169272	0.107831405
SA_RS12575	SRPBCC domain-containing protein CDS	2463506	2463973	468	reverse	0.06	-0.06	-0.519272494	0.874167181	0.246772206
SA_RS06030	pknB CDS	1202384	1204378	1995	forward	0.35	-0.35	-0.516163858	0.447026848	0.040795288	pknB
SA_RS05070	GNAT family N-acetyltransferase CDS	1013431	1013982	552	forward	0.2	-0.2	-0.514879281	0.636033382	0.085364936
SA_RS12210	formimidoylglutamase CDS	2390003	2390938	936	reverse	0.07	-0.07	-0.513065145	0.85504773	0.202372869
SA_RS10620	YeeE/YedE family protein CDS	2088036	2089115	1080	reverse	0.12	-0.12	-0.512891981	0.76382047	0.134903117
SA_RS03135	APC family permease CDS	634017	635501	1485	forward	0.17	-0.17	-0.512852612	0.673397479	0.098274026
SA_RS06315	rpsO CDS	1265805	1266074	270	forward	0.11	-0.11	-0.512571109	0.7763825	0.143373636	rpsO
SA_RS01620	esaC CDS	336988	337380	393	forward	0.07	-0.07	-0.511407797	0.85504773	0.207288458	esaC
SA_RS13455	NAD(P)/FAD-dependent oxidoreductase CDS	2638208	2639716	1509	reverse	0.3	-0.3	-0.509675885	0.499171744	0.049013783
SA_RS06925	pstA CDS	1392037	1392954	918	reverse	0.05	-0.05	-0.50944875	0.883438564	0.259368251	pstA
SA_RS12730	ABC transporter ATP-binding protein CDS	2488916	2490679	1764	reverse	0.06	-0.06	-0.508868113	0.874167181	0.244612406
SA_RS03305	alpha/beta hydrolase CDS	665307	666095	789	forward	0.11	-0.11	-0.508608634	0.7763825	0.142771417
SA_RS09900	scpA CDS	1976121	1977287	1167	forward	0.3	-0.3	-0.508224826	0.505582503	0.050227295	scpA
SA_RS04215	hypothetical protein CDS	847031	847552	522	forward	0.05	-0.05	-0.506507006	0.883438564	0.259710444
SA_RS05875	cell division protein SepF CDS	1168694	1169257	564	forward	0.24	-0.24	-0.505161908	0.569659751	0.06427043
SA_RS11805	hypothetical protein CDS	2315383	2315514	132	reverse	0.25	-0.25	-0.504856772	0.556387591	0.060630608
SA_RS02450	glutamate synthase subunit beta CDS	495181	496644	1464	forward	0.12	-0.12	-0.503793558	0.761924981	0.133817273
SA_RS11760	rplD CDS	2306993	2307616	624	reverse	0.49	-0.49	-0.503651834	0.323696754	0.023308161	rplD
SA_RS09365	YtxH domain-containing protein CDS	1890856	1891221	366	forward	0.21	-0.21	-0.503279576	0.617766858	0.078715502
SA_RS08565	pfkA CDS	1736036	1737004	969	reverse	0.08	-0.08	-0.503125141	0.832828777	0.184716741	pfkA
SA_RS08795	hypothetical protein CDS	1787269	1787352	84	reverse	0.04	-0.04	-0.502267312	0.903195698	0.280097371
SA_RS08830	thioredoxin family protein CDS	1796269	1796580	312	reverse	0.06	-0.06	-0.498660524	0.868285619	0.21899387
SA_RS03335	mnhA2 CDS	669975	672377	2403	forward	0.08	-0.08	-0.497564583	0.825702475	0.177978196	mnhA2
SA_RS01570	ABC transporter permease CDS	321927	322847	921	reverse	0.09	-0.09	-0.49697251	0.809563933	0.153994834
SA_RS12310	TetR/AcrR family transcriptional regulator CDS	2409329	2409883	555	forward	0.08	-0.08	-0.495718638	0.824162149	0.165290383
SA_RS12580	adcA CDS	2464159	2465706	1548	reverse	0.11	-0.11	-0.495323388	0.783497581	0.148131426	adcA
SA_RS05850	cell division protein FtsQ/DivIB CDS	1162912	1164231	1320	forward	0.2	-0.2	-0.494525269	0.636311274	0.085756236
SA_RS03170	mvaD CDS	641677	642660	984	forward	0.5	-0.5	-0.49355498	0.313335685	0.022320794	mvaD
SA_RS07225	PepSY domain-containing protein CDS	1480471	1481811	1341	forward	0.08	-0.08	-0.493506729	0.824162149	0.169795806
SA_RS10540	groES CDS	2074033	2074317	285	reverse	0.07	-0.07	-0.490780719	0.85504773	0.201563521	groES
SA_RS10130	hypothetical protein CDS	2012574	2012948	375	reverse	0.04	-0.04	-0.489900841	0.917953906	0.298764966
SA_RS10330	DUF771 domain-containing protein CDS	2041983	2042306	324	reverse	0.04	-0.04	-0.489066867	0.914905139	0.294517018
SA_RS03755	aldo/keto reductase CDS	753254	754093	840	forward	0.08	-0.08	-0.488536183	0.825702475	0.178317055
SA_RS11435	DUF2273 domain-containing protein CDS	2256168	2256407	240	reverse	0.04	-0.04	-0.483535739	0.903195698	0.28205888
SA_RS00930	glycosyltransferase CDS	175291	176400	1110	forward	0.05	-0.05	-0.483237994	0.891874745	0.264920719
SA_RS03355	mnhE2 CDS	674617	675099	483	forward	0.04	-0.04	-0.483016071	0.920400782	0.300184622	mnhE2
SA_RS10755	rsbW CDS	2118895	2119374	480	reverse	0.19	-0.19	-0.479773655	0.646658189	0.089849529	rsbW
SA_RS13405	farE CDS	2625821	2628310	2490	reverse	0.08	-0.08	-0.479691633	0.825702475	0.179295957	farE
SA_RS03625	hypothetical protein CDS	727994	728293	300	forward	0.15	-0.15	-0.479320487	0.709272275	0.113309268
SA_RS00225	adenylosuccinate synthase CDS	22448	23731	1284	forward	0.06	-0.06	-0.479091121	0.874167181	0.23648764
SA_RS02960	tuf CDS	590790	591974	1185	forward	0.07	-0.07	-0.478899945	0.85504773	0.196358453	tuf
SA_RS07440	ebpS CDS	1518794	1520254	1461	reverse	0.06	-0.06	-0.477809497	0.872884533	0.221531649	ebpS
SA_RS12995	DUF1433 domain-containing protein CDS	2541721	2542131	411	reverse	0.06	-0.06	-0.477416316	0.874167181	0.232630844
SA_RS09405	DUF445 domain-containing protein CDS	1900202	1901326	1125	reverse	0.2	-0.2	-0.476363531	0.634046764	0.084474463
SA_RS02135	xpt CDS	431130	431708	579	forward	0.07	-0.07	-0.476111075	0.85504773	0.203251184	xpt
SA_RS00955	capN CDS	180552	181439	888	forward	0.08	-0.08	-0.475459922	0.824162149	0.162987951	capN
SA_RS07915	hypothetical protein CDS	1606072	1606770	699	reverse	0.06	-0.06	-0.474208093	0.874167181	0.244412527
SA_RS00590	hypothetical protein CDS	97124	97327	204	forward	0.04	-0.04	-0.47418701	0.920587632	0.302520304
SA_RS11755	rplW CDS	2306718	2306993	276	reverse	0.15	-0.15	-0.474168331	0.703471558	0.110518443	rplW
SA_RS12250	ABC transporter ATP-binding protein CDS	2397120	2398019	900	reverse	0.13	-0.13	-0.47304123	0.74250916	0.124656909
SA_RS11645	rpsM CDS	2296543	2296908	366	reverse	0.17	-0.17	-0.472994195	0.679735322	0.10024591	rpsM
SA_RS06485	MerR family transcriptional regulator CDS	1306778	1307146	369	forward	0.08	-0.08	-0.470297173	0.825702475	0.180535837
SA_RS04315	nitroreductase CDS	864059	864598	540	forward	0.07	-0.07	-0.470113437	0.85504773	0.206131136
SA_RS06305	truB CDS	1263787	1264704	918	forward	0.13	-0.13	-0.468847286	0.742109891	0.123338171	truB
SA_RS00970	isdI CDS	184042	184368	327	reverse	0.04	-0.04	-0.468318485	0.921892587	0.305640939	isdI
SA_RS01610	essB CDS	331163	332497	1335	forward	0.08	-0.08	-0.467332955	0.825702475	0.17699873	essB
SA_RS15155	pepA1 CDS	1856535	1856630	96	forward	0.06	-0.06	-0.467234256	0.874167181	0.229721954	pepA1
SA_RS13460	phytoene/squalene synthase family protein CDS	2639728	2640591	864	reverse	0.07	-0.07	-0.4670807	0.854225407	0.193920856
SA_RS06840	phosphoribosylanthranilate isomerase CDS	1376322	1376954	633	forward	0.03	-0.03	-0.465656204	0.922730743	0.308050656
SA_RS11075	fructose-bisphosphate aldolase CDS	2176087	2176947	861	reverse	0.08	-0.08	-0.463614798	0.825724939	0.181869336
SA_RS11840	VOC family protein CDS	2323053	2323817	765	reverse	0.26	-0.26	-0.461376153	0.551277697	0.059455222
SA_RS03110	protein VraX CDS	630670	630837	168	reverse	0.04	-0.04	-0.461050229	0.920587632	0.304254743
SA_RS02210	superantigen-like protein SSL5 CDS	445730	446434	705	forward	0.03	-0.03	-0.460149685	0.926065726	0.323129618
SA_RS14075	icaR CDS	2769773	2770333	561	reverse	0.08	-0.08	-0.459856386	0.824162149	0.16377293	icaR
SA_RS07480	DUF1672 domain-containing protein CDS	1525565	1526461	897	reverse	0.07	-0.07	-0.458850569	0.860928023	0.209513481
SA_RS02925	class I SAM-dependent methyltransferase CDS	578797	579405	609	forward	0.06	-0.06	-0.458349217	0.864048926	0.21260195
SA_RS08020	yqeK CDS	1626895	1627479	585	reverse	0.26	-0.26	-0.45751281	0.551277697	0.059240238	yqeK
SA_RS06115	putative DNA-binding protein CDS	1221948	1222280	333	forward	0.08	-0.08	-0.455427987	0.825702475	0.180996759
SA_RS12880	fetB CDS	2519384	2520160	777	reverse	0.06	-0.06	-0.453728643	0.874167181	0.241605347	fetB
SA_RS11810	AEC family transporter CDS	2315921	2316829	909	reverse	0.12	-0.12	-0.452928394	0.761392335	0.132243358
SA_RS02490	YbaB/EbfC family nucleoid-associated protein CDS	504381	504698	318	forward	0.08	-0.08	-0.449822182	0.832828777	0.184691662
SA_RS03905	nrdI CDS	783110	783508	399	forward	0.07	-0.07	-0.446958194	0.85504773	0.203830233	nrdI
SA_RS13090	hypothetical protein CDS	2557913	2558146	234	reverse	0.04	-0.04	-0.446896904	0.920587632	0.304251004
SA_RS02275	tandem-type lipoprotein CDS	457923	458717	795	forward	0.04	-0.04	-0.446456536	0.91763316	0.2978686
SA_RS03855	ABC transporter ATP-binding protein CDS	772348	773325	978	forward	0.11	-0.11	-0.446144665	0.7763825	0.142800064
SA_RS07985	30S ribosomal protein S20 CDS	1621010	1621261	252	forward	0.07	-0.07	-0.446121496	0.85504773	0.203357715
SA_RS13980	sasF CDS	2742448	2744355	1908	reverse	0.12	-0.12	-0.446106139	0.767333259	0.13827954	sasF
SA_RS02615	purR CDS	525107	525931	825	forward	0.27	-0.27	-0.446051931	0.542181302	0.057644961	purR
SA_RS06725	BCCT family transporter CDS	1346696	1348342	1647	forward	0.08	-0.08	-0.445889561	0.824162149	0.168883944
SA_RS08465	rpmI CDS	1711119	1711319	201	reverse	0.15	-0.15	-0.445752467	0.709272275	0.113614658	rpmI
SA_RS09805	murT CDS	1953797	1955110	1314	reverse	0.13	-0.13	-0.44475258	0.733618264	0.120590164	murT
SA_RS01520	rbsK CDS	312952	313866	915	reverse	0.08	-0.08	-0.444507768	0.824162149	0.166392951	rbsK
SA_RS05160	qoxD CDS	1034821	1035099	279	reverse	0.06	-0.06	-0.444377797	0.874167181	0.226671949	qoxD
SA_RS10245	DUF1381 domain-containing protein CDS	2033123	2033329	207	reverse	0.03	-0.03	-0.443892122	0.926065726	0.326832991
SA_RS02315	tandem-type lipoprotein CDS	464689	465501	813	forward	0.12	-0.12	-0.443439184	0.76382047	0.136161468
SA_RS13770	hypothetical protein CDS	2697806	2697901	96	forward	0.08	-0.08	-0.44337917	0.825702475	0.178975208
SA_RS07145	thymidylate synthase CDS	1432585	1433541	957	reverse	0.08	-0.08	-0.442924296	0.824162149	0.161392716
SA_RS04770	MAP domain-containing protein CDS	953979	954413	435	forward	0.04	-0.04	-0.442803235	0.903195698	0.282919352
SA_RS12855	hypothetical protein CDS	2513518	2513658	141	reverse	0.03	-0.03	-0.442622	0.93003069	0.343113359
SA_RS04485	lipA CDS	892270	893187	918	forward	0.08	-0.08	-0.441182826	0.825216412	0.171917986	lipA
SA_RS02120	hypothetical protein CDS	428331	429287	957	reverse	0.07	-0.07	-0.440657435	0.85504773	0.200788402
SA_RS00600	hypothetical protein CDS	97880	98482	603	forward	0.08	-0.08	-0.439524128	0.824162149	0.169089648
SA_RS07370	demethylmenaquinone methyltransferase CDS	1508979	1509704	726	reverse	0.06	-0.06	-0.437299148	0.868285619	0.217113407
SA_RS04635	kinase-associated lipoprotein B CDS	918261	918644	384	reverse	0.07	-0.07	-0.436622061	0.85504773	0.206823266
SA_RS11710	rplX CDS	2302772	2303089	318	reverse	0.06	-0.06	-0.435663639	0.874167181	0.227933549	rplX
SA_RS00730	sbnD CDS	132527	133783	1257	forward	0.03	-0.03	-0.435261674	0.934921667	0.34740062	sbnD
SA_RS01825	aldehyde reductase CDS	374594	375619	1026	forward	0.08	-0.08	-0.434771886	0.824162149	0.167071619
SA_RS01925	DUF1398 family protein CDS	394019	394408	390	reverse	0.11	-0.11	-0.434256385	0.7763825	0.142620095
SA_RS00650	amidohydrolase CDS	110434	111612	1179	forward	0.06	-0.06	-0.432369302	0.877959467	0.250632671
SA_RS05010	YkvS family protein CDS	1005201	1005377	177	forward	0.04	-0.04	-0.430201756	0.903195698	0.27721234
SA_RS05225	amidophosphoribosyltransferase CDS	1047002	1048486	1485	forward	0.08	-0.08	-0.428878999	0.825702475	0.179955124
SA_RS03345	mnhC2 CDS	672786	673130	345	forward	0.03	-0.03	-0.427065649	0.923205494	0.318873827	mnhC2
SA_RS11745	rpsS CDS	2305507	2305785	279	reverse	0.06	-0.06	-0.426431727	0.874167181	0.228208343	rpsS
SA_RS09890	hypothetical protein CDS	1973555	1973857	303	reverse	0.06	-0.06	-0.426375861	0.872884533	0.222253209
SA_RS03665	mgrA CDS	735417	735860	444	reverse	0.22	-0.22	-0.425624844	0.607999901	0.074990791	mgrA
SA_RS08745	hypothetical protein CDS	1775057	1775149	93	reverse	0.02	-0.02	-0.425009684	0.946836567	0.365017399
SA_RS05890	DivIVA domain-containing protein CDS	1170472	1171089	618	forward	0.07	-0.07	-0.424714008	0.85504773	0.205297082
SA_RS11770	rpsJ CDS	2308333	2308641	309	reverse	0.15	-0.15	-0.424461124	0.706177612	0.111759337	rpsJ
SA_RS07150	BrxA/BrxB family bacilliredoxin CDS	1433965	1434402	438	reverse	0.08	-0.08	-0.424373459	0.825702475	0.173953179
SA_RS11395	iron ABC transporter permease CDS	2246925	2247956	1032	reverse	0.04	-0.04	-0.424316744	0.920587632	0.301104395
SA_RS10615	sulfurtransferase TusA family protein CDS	2087752	2087976	225	reverse	0.07	-0.07	-0.424291101	0.85504773	0.203754661
SA_RS00215	rplI CDS	20292	20738	447	forward	0.06	-0.06	-0.423895182	0.874167181	0.225078482	rplI
SA_RS07650	recN CDS	1560370	1562049	1680	reverse	0.19	-0.19	-0.42308208	0.640068323	0.087248435	recN
SA_RS11785	DNA topoisomerase III CDS	2311025	2313160	2136	reverse	0.25	-0.25	-0.422092649	0.568461862	0.06391639
SA_RS00575	sqr CDS	93969	95162	1194	forward	0.03	-0.03	-0.422009283	0.93093451	0.34481056	sqr
SA_RS11750	rplB CDS	2305852	2306685	834	reverse	0.19	-0.19	-0.421831976	0.649312811	0.091258828	rplB
SA_RS08435	trigger factor CDS	1707554	1708855	1302	reverse	0.12	-0.12	-0.421228188	0.761924981	0.133950025
SA_RS09195	BsaG protein CDS	1867134	>1867422	>289	reverse	0.03	-0.03	-0.421105778	0.926502717	0.334197169
SA_RS05530	rpmF CDS	1104331	1104504	174	forward	0.06	-0.06	-0.420532055	0.877959467	0.251010096	rpmF
SA_RS07625	BrxA/BrxB family bacilliredoxin CDS	1554732	1555169	438	reverse	0.03	-0.03	-0.419206951	0.926502717	0.336062528
SA_RS11670	rplO CDS	2299443	2299883	441	reverse	0.13	-0.13	-0.418610828	0.749504138	0.128188597	rplO
SA_RS05105	sspB CDS	1020384	1021565	1182	reverse	0.11	-0.11	-0.418194261	0.77151516	0.13992439	sspB
SA_RS00710	sirA CDS	127549	128541	993	reverse	0.02	-0.02	-0.418155655	0.946836567	0.374357655	sirA
SA_RS05950	pyrF CDS	1186414	1187106	693	forward	0.03	-0.03	-0.417290368	0.926502717	0.332251569	pyrF
SA_RS03450	hypothetical protein CDS	695972	696064	93	forward	0.03	-0.03	-0.415072831	0.942571916	0.359183429
SA_RS12110	hypothetical protein CDS	2369712	2370041	330	forward	0.02	-0.02	-0.414328655	0.946836567	0.374776451
SA_RS08995	hypothetical protein CDS	1835083	1835526	444	reverse	0.03	-0.03	-0.414215539	0.926427714	0.329165527
SA_RS08600	universal stress protein CDS	1746922	1747335	414	forward	0.06	-0.06	-0.412574308	0.868285619	0.218864553
SA_RS05040	ABC transporter ATP-binding protein CDS	1009621	1010262	642	forward	0.03	-0.03	-0.411807216	0.923205494	0.313063218
SA_RS07495	DUF1672 domain-containing protein CDS	1529669	1530595	927	reverse	0.06	-0.06	-0.410317103	0.868285619	0.215019208
SA_RS08040	yqeH CDS	1629155	1630255	1101	reverse	0.21	-0.21	-0.410199446	0.61870419	0.079561731	yqeH
SA_RS02060	GlsB/YeaQ/YmgE family stress response membrane protein CDS	417963	418214	252	forward	0.03	-0.03	-0.408541288	0.923205494	0.312605125
SA_RS01935	DUF3169 family protein CDS	394848	395561	714	forward	0.05	-0.05	-0.40819204	0.883205703	0.258320302
SA_RS12700	bioB CDS	2483674	2484681	1008	reverse	0.04	-0.04	-0.40799868	0.920587632	0.302042486	bioB
SA_RS03165	mvk CDS	640752	641672	921	forward	0.2	-0.2	-0.407473281	0.636033382	0.085473874	mvk
SA_RS04205	DUF5067 domain-containing protein CDS	845705	846433	729	reverse	0.03	-0.03	-0.407299103	0.937048441	0.350096135
SA_RS10665	hypothetical protein CDS	2097119	2097274	156	forward	0.02	-0.02	-0.40666049	0.94975786	0.381100891
SA_RS01615	essC CDS	332519	336958	4440	forward	0.14	-0.14	-0.406545889	0.731755521	0.119470289	essC
SA_RS02950	rpsG CDS	587899	588369	471	forward	0.06	-0.06	-0.406033259	0.874167181	0.227374941	rpsG
SA_RS11720	rpsQ CDS	2303525	2303788	264	reverse	0.07	-0.07	-0.4051281	0.85504773	0.205830014	rpsQ
SA_RS00260	MBL fold metallo-hydrolase CDS	29979	30779	801	forward	0.03	-0.03	-0.404718848	0.926065726	0.325311028
SA_RS06930	pstC CDS	1392956	1393882	927	reverse	0.02	-0.02	-0.404129447	0.94975786	0.390170788	pstC
SA_RS01895	GNAT family N-acetyltransferase CDS	388152	388697	546	forward	0.04	-0.04	-0.403540458	0.905616125	0.286993481
SA_RS10275	hypothetical protein CDS	2034903	2035274	372	reverse	0.02	-0.02	-0.402221008	0.947954347	0.37669961
SA_RS07640	thiamine pyrophosphate-dependent dehydrogenase E1 component subunit alpha CDS	1557790	1558782	993	reverse	0.08	-0.08	-0.402032846	0.825702475	0.180820389
SA_RS08460	rplT CDS	1710716	1711072	357	reverse	0.04	-0.04	-0.399381035	0.917556484	0.296406062	rplT
SA_RS13920	arcA CDS	2725603	2726838	1236	reverse	0.05	-0.05	-0.398839408	0.897838812	0.269157249	arcA
SA_RS00740	sbnF CDS	135418	137268	1851	forward	0.02	-0.02	-0.398447697	0.946836567	0.372580465	sbnF
SA_RS10930	single-stranded DNA-binding protein CDS	2151442	2151837	396	reverse	0.06	-0.06	-0.397682404	0.872884533	0.223178795
SA_RS07490	hypothetical protein CDS	1527514	1529676	2163	reverse	0.12	-0.12	-0.397398408	0.76382047	0.135396226
SA_RS00975	YbaN family protein CDS	184375	184758	384	reverse	0.02	-0.02	-0.396115663	0.94975786	0.38379298
SA_RS02905	rplK CDS	576117	576539	423	forward	0.04	-0.04	-0.395853851	0.903195698	0.281492025	rplK
SA_RS00985	cation transporter CDS	187319	188278	960	forward	0.04	-0.04	-0.39515381	0.920587632	0.304265373
SA_RS00680	DUF1648 domain-containing protein CDS	119993	120466	474	forward	0.03	-0.03	-0.394444408	0.939544719	0.355268739
SA_RS08060	hypothetical protein CDS	1631803	1632072	270	forward	0.02	-0.02	-0.394306171	0.94975786	0.393839749
SA_RS12460	pyridoxamine 5'-phosphate oxidase family protein CDS	2439513	2439935	423	forward	0.13	-0.13	-0.394191059	0.748028308	0.126447604
SA_RS09965	hypothetical protein CDS	1988478	1988651	174	reverse	0.02	-0.02	-0.393584968	0.94975786	0.391095884
SA_RS06690	tkt CDS	1338627	1340615	1989	forward	0.06	-0.06	-0.392771575	0.876005367	0.24893799	tkt
SA_RS15130	hypothetical protein CDS	1515404	1515556	153	reverse	0.02	-0.02	-0.391845107	0.94975786	0.389555405
SA_RS07095	undecaprenyldiphospho-muramoylpentapeptide beta-N-acetylglucosaminyltransferase CDS	1425606	1426676	1071	reverse	0.12	-0.12	-0.391625904	0.76382047	0.135619202
SA_RS03180	DUF1450 domain-containing protein CDS	643926	644267	342	forward	0.06	-0.06	-0.391431697	0.877959467	0.251806954
SA_RS00610	hypothetical protein CDS	101958	102440	483	forward	0.05	-0.05	-0.390654683	0.890755938	0.26376254
SA_RS05515	nucleotidyltransferase CDS	1102428	1103567	1140	reverse	0.08	-0.08	-0.390425626	0.824162149	0.164313682
SA_RS04435	SUF system NifU family Fe-S cluster assembly protein CDS	883623	884087	465	forward	0.05	-0.05	-0.389261876	0.881137002	0.256164204
SA_RS05290	hypothetical protein CDS	1059963	1060505	543	forward	0.04	-0.04	-0.388395391	0.921892587	0.305525522
SA_RS10250	hypothetical protein CDS	2033326	2033571	246	reverse	0.02	-0.02	-0.387821425	0.955217678	0.403865943
SA_RS11765	rplC CDS	2307643	2308305	663	reverse	0.07	-0.07	-0.386039087	0.85504773	0.202109243	rplC
SA_RS14310	rpmH CDS	2814465	2814602	138	reverse	0.12	-0.12	-0.384925139	0.761392335	0.132811216	rpmH
SA_RS06190	topA CDS	1237191	1239266	2076	forward	0.11	-0.11	-0.384870698	0.769673796	0.139294064	topA
SA_RS11410	sfaC CDS	2249343	2250413	1071	reverse	0.03	-0.03	-0.384284965	0.926502717	0.337990119	sfaC
SA_RS00945	cap8L CDS	178779	179984	1206	forward	0.04	-0.04	-0.383110118	0.910600571	0.291378157	cap8L
SA_RS08985	sigS CDS	1834070	1834540	471	forward	0.02	-0.02	-0.382468242	0.961957329	0.413776919	sigS
SA_RS04640	peptidylprolyl isomerase CDS	918708	919301	594	forward	0.08	-0.08	-0.381948477	0.825702475	0.174865403
SA_RS03010	nucleoside deaminase CDS	602712	603182	471	forward	0.06	-0.06	-0.381586118	0.874167181	0.244818073
SA_RS04515	D-glycerate dehydrogenase CDS	896909	897868	960	forward	0.03	-0.03	-0.380910655	0.923205494	0.317924821
SA_RS14040	hypothetical protein CDS	2764441	2764800	360	forward	0.06	-0.06	-0.378544589	0.874167181	0.239282011
SA_RS02445	gltB CDS	490664	495163	4500	forward	0.08	-0.08	-0.377659607	0.824162149	0.164297344	gltB
SA_RS13715	amino acid permease CDS	2684344	2685792	1449	forward	0.12	-0.12	-0.374995245	0.76382047	0.136175925
SA_RS04570	iron-sulfur cluster assembly accessory protein CDS	905160	905519	360	forward	0.09	-0.09	-0.37440412	0.811616177	0.155322772
SA_RS05490	glycerophosphodiester phosphodiesterase CDS	1099459	1100385	927	reverse	0.06	-0.06	-0.373830077	0.874167181	0.242887831
SA_RS06095	acyl carrier protein CDS	1215918	1216151	234	forward	0.11	-0.11	-0.373763342	0.78217141	0.146601118
SA_RS02305	tandem-type lipoprotein CDS	462906	463706	801	forward	0.02	-0.02	-0.373560721	0.961957329	0.42223684
SA_RS01465	scdA CDS	303583	304257	675	forward	0.02	-0.02	-0.373213468	0.94975786	0.38280864	scdA
SA_RS03155	pta CDS	638340	639326	987	forward	0.05	-0.05	-0.373118966	0.888675086	0.262537265	pta
SA_RS11060	aldehyde dehydrogenase family protein CDS	2172273	2173700	1428	reverse	0.06	-0.06	-0.372682331	0.874167181	0.22448282
SA_RS04105	YvcK family protein CDS	825016	826011	996	forward	0.04	-0.04	-0.372362073	0.903195698	0.278399712
SA_RS08885	NAD(P)/FAD-dependent oxidoreductase CDS	1807575	1808843	1269	forward	0.04	-0.04	-0.371502716	0.911247704	0.291936115
SA_RS07750	prepilin-type N-terminal cleavage/methylation domain-containing protein CDS	1577707	1578204	498	reverse	0.02	-0.02	-0.370352066	0.94975786	0.390761564
SA_RS00700	sirC CDS	125543	126541	999	reverse	0.02	-0.02	-0.370106983	0.94975786	0.383833591	sirC
SA_RS07385	HU family DNA-binding protein CDS	1510710	1510982	273	reverse	0.06	-0.06	-0.369979421	0.864048926	0.212332247
SA_RS03175	phosphomevalonate kinase CDS	642673	643749	1077	forward	0.12	-0.12	-0.369278027	0.76382047	0.135646505
SA_RS05980	DNA-directed RNA polymerase subunit omega CDS	1191655	1191873	219	forward	0.06	-0.06	-0.368526046	0.874167181	0.231145993
SA_RS02320	membrane protein CDS	465491	466816	1326	forward	0.03	-0.03	-0.368262036	0.923205494	0.314519322
SA_RS02935	rpoC CDS	583335	586931	3597	forward	0.12	-0.12	-0.368067528	0.766836007	0.137599376	rpoC
SA_RS07950	dnaJ CDS	1612239	1613378	1140	reverse	0.08	-0.08	-0.368005629	0.824162149	0.16135449	dnaJ
SA_RS11190	transcriptional regulator CDS	2198308	>2198763	>456	forward	0.02	-0.02	-0.367951448	0.94975786	0.38774511
SA_RS06155	ylqF CDS	1229515	1230399	885	forward	0.06	-0.06	-0.366260135	0.877959467	0.251196758	ylqF
SA_RS08605	metal-dependent hydrolase CDS	1747640	1748329	690	reverse	0.06	-0.06	-0.365011125	0.874167181	0.237971931
SA_RS10535	groL CDS	2072341	2073957	1617	reverse	0.08	-0.08	-0.363935888	0.825702475	0.180434941	groL
SA_RS09410	helix-turn-helix transcriptional regulator CDS	1901505	1901969	465	reverse	0.09	-0.09	-0.363598165	0.816610413	0.157303459
SA_RS06475	hflX CDS	1304040	1305278	1239	forward	0.05	-0.05	-0.363525622	0.883438564	0.259376733	hflX
SA_RS14155	polysaccharide deacetylase family protein CDS	2784611	2785735	1125	reverse	0.03	-0.03	-0.363206437	0.922730743	0.307454132
SA_RS13590	TIGR04197 family type VII secretion effector CDS	2662370	2662648	279	reverse	0.03	-0.03	-0.362590671	0.942571916	0.359233823
SA_RS00940	capsular polysaccharide biosynthesis protein CDS	177573	178778	1206	forward	0.02	-0.02	-0.360743207	0.962749223	0.430091389
SA_RS05965	VOC family protein CDS	1188396	1188797	402	forward	0.06	-0.06	-0.35861757	0.874167181	0.229593453
SA_RS10945	murA CDS	2153004	2154269	1266	reverse	0.07	-0.07	-0.355571338	0.85504773	0.202073422	murA
SA_RS10640	MutS family DNA mismatch repair protein CDS	2092597	2094207	1611	forward	0.16	-0.16	-0.3553237	0.694277591	0.10641178
SA_RS14300	mnmE CDS	2812455	2813834	1380	reverse	0.06	-0.06	-0.354727849	0.868285619	0.217114663	mnmE
SA_RS01560	lytM CDS	320252	321202	951	forward	0.02	-0.02	-0.353664322	0.946836567	0.375161658	lytM
SA_RS03220	aldo/keto reductase CDS	650610	651548	939	forward	0.08	-0.08	-0.353105895	0.824162149	0.164386714
SA_RS08750	harA CDS	1775280	1777955	2676	reverse	0.02	-0.02	-0.352777704	0.94975786	0.383860072	harA
SA_RS00190	AzlC family ABC transporter permease CDS	14730	15425	696	forward	0.03	-0.03	-0.352561594	0.926502717	0.339554426
SA_RS08650	thiI CDS	1755646	1756869	1224	reverse	0.06	-0.06	-0.352442506	0.874167181	0.233967361	thiI
SA_RS12610	fmhA CDS	2468026	2469276	1251	forward	0.06	-0.06	-0.3522503	0.874167181	0.243221916	fmhA
SA_RS12990	DUF1433 domain-containing protein CDS	2541275	2541694	420	reverse	0.02	-0.02	-0.350262008	0.957785958	0.406503293
SA_RS07835	metal ABC transporter ATP-binding protein CDS	1590199	1590984	786	reverse	0.05	-0.05	-0.349989346	0.886732311	0.261546766
SA_RS08035	aroE CDS	1628335	1629141	807	reverse	0.12	-0.12	-0.349918542	0.761924981	0.133979696	aroE
SA_RS08380	DNA-3-methyladenine glycosylase I CDS	1696976	1697536	561	forward	0.03	-0.03	-0.349572134	0.923205494	0.317257299
SA_RS11175	SDR family oxidoreductase CDS	2195926	2196591	666	reverse	0.08	-0.08	-0.349345981	0.825216412	0.171899677
SA_RS05175	qoxA CDS	1037691	1038791	1101	reverse	0.07	-0.07	-0.349280171	0.85504773	0.205800833	qoxA
SA_RS02065	hypothetical protein CDS	418253	418462	210	reverse	0.02	-0.02	-0.349263316	0.961957329	0.418552678
SA_RS10655	tsaB CDS	2095977	2096639	663	reverse	0.03	-0.03	-0.348039597	0.926502717	0.338272931	tsaB
SA_RS12885	ATP-binding cassette domain-containing protein CDS	2520153	2520815	663	reverse	0.04	-0.04	-0.347989526	0.902398158	0.275201903
SA_RS14515	rpmG CDS	574994	575137	144	forward	0.03	-0.03	-0.345802867	0.926065726	0.32615013	rpmG
SA_RS03005	deoxynucleoside kinase CDS	602028	602645	618	reverse	0.01	-0.01	-0.344798272	0.966101309	0.444919971
SA_RS05170	qoxB CDS	1035703	1037691	1989	reverse	0.04	-0.04	-0.344410432	0.904628086	0.284590353	qoxB
SA_RS11115	M20 family metallopeptidase CDS	2184865	2186049	1185	reverse	0.03	-0.03	-0.342838101	0.923205494	0.313428108
SA_RS00195	AzlD domain-containing protein CDS	15422	15751	330	forward	0.06	-0.06	-0.342197315	0.874167181	0.24391241
SA_RS08815	DNA translocase FtsK CDS	1790842	1794666	3825	reverse	0.07	-0.07	-0.341916872	0.849540972	0.191694651
SA_RS12585	Txe/YoeB family addiction module toxin CDS	2466001	2466267	267	reverse	0.02	-0.02	-0.341556224	0.949112204	0.37862158
SA_RS02030	Abi family protein CDS	413266	414204	939	reverse	0.02	-0.02	-0.341090466	0.94975786	0.394604825
SA_RS09860	gatC CDS	1964987	1965289	303	reverse	0.08	-0.08	-0.341046025	0.825702475	0.177643125	gatC
SA_RS03915	nrdF CDS	785694	786665	972	forward	0.04	-0.04	-0.341000823	0.903195698	0.282976469	nrdF
SA_RS13475	crtO CDS	2643247	2643735	489	reverse	0.01	-0.01	-0.34098388	0.968246493	0.461716647	crtO
SA_RS12980	AbgT family transporter CDS	2538750	2540288	1539	forward	0.03	-0.03	-0.340561168	0.93003069	0.343355423
SA_RS00965	cap8P CDS	182832	183977	1146	forward	0.06	-0.06	-0.34022503	0.874167181	0.242383511	cap8P
SA_RS03340	mnhB2 CDS	672364	672789	426	forward	0.03	-0.03	-0.340024681	0.942654513	0.360137779	mnhB2
SA_RS01590	esxA CDS	327073	327366	294	forward	0.04	-0.04	-0.339382312	0.905616125	0.28656838	esxA
SA_RS11695	rpsH CDS	2301568	2301966	399	reverse	0.07	-0.07	-0.33697648	0.85504773	0.203935505	rpsH
SA_RS02435	YibE/F family protein CDS	488366	489484	1119	reverse	0.08	-0.08	-0.336716996	0.825216412	0.171936266
SA_RS05320	TrkA family potassium uptake protein CDS	1065824	1066486	663	forward	0.02	-0.02	-0.335854926	0.961957329	0.423778725
SA_RS12900	type II toxin-antitoxin system Phd/YefM family antitoxin CDS	2522760	2523017	258	reverse	0.04	-0.04	-0.335825922	0.903195698	0.279760012
SA_RS06415	YlbF family regulator CDS	1289842	1290207	366	forward	0.03	-0.03	-0.334273006	0.926065726	0.323157971
SA_RS07770	type II secretion system F family protein CDS	1579157	1580227	1071	reverse	0.01	-0.01	-0.334048688	0.966128558	0.445342441
SA_RS05960	hypothetical protein CDS	1187747	1187959	213	forward	0.01	-0.01	-0.333018587	0.968246493	0.458980452
SA_RS13730	fructose bisphosphate aldolase CDS	2688007	2688897	891	forward	0.07	-0.07	-0.333009168	0.85504773	0.200699982
SA_RS08475	amino acid permease CDS	1712104	1713597	1494	reverse	0.05	-0.05	-0.332518086	0.895352237	0.267192139
SA_RS05665	hypothetical protein CDS	1132866	1133033	168	forward	0.02	-0.02	-0.332419952	0.955217678	0.400520159
SA_RS11535	polysaccharide lyase 8 family protein CDS	2273593	2276022	2430	forward	0.03	-0.03	-0.332196469	0.923205494	0.316333732
SA_RS14985	hypothetical protein CDS	2650617	2650745	129	reverse	0.02	-0.02	-0.331547083	0.96291677	0.43300442
SA_RS02955	fusA CDS	588492	590573	2082	forward	0.06	-0.06	-0.331262588	0.874167181	0.242670253	fusA
SA_RS12090	LCP family protein CDS	2365947	2366894	948	reverse	0.04	-0.04	-0.329956301	0.914905139	0.294264274
SA_RS10350	hypothetical protein CDS	2043744	2044073	330	forward	0.01	-0.01	-0.329629176	0.971560214	0.478536268
SA_RS11105	DUF2750 domain-containing protein CDS	2182602	2183273	672	reverse	0.02	-0.02	-0.329140501	0.946836567	0.3699355
SA_RS08050	mtnN CDS	1630803	1631489	687	reverse	0.05	-0.05	-0.329035873	0.901246199	0.273985449	mtnN
SA_RS02575	rsmI CDS	518064	518903	840	forward	0.02	-0.02	-0.329034853	0.961957329	0.411461685	rsmI
SA_RS10745	RNA-binding transcriptional accessory protein CDS	2115566	2117716	2151	reverse	0.13	-0.13	-0.32903105	0.736863935	0.121722999
SA_RS03380	metal ABC transporter substrate-binding protein CDS	680739	681668	930	reverse	0.04	-0.04	-0.328940188	0.903195698	0.280394353
SA_RS01365	L-lactate dehydrogenase CDS	281331	282284	954	forward	0.02	-0.02	-0.328833676	0.94975786	0.389370225
SA_RS06530	hypothetical protein CDS	1312768	1313019	252	forward	0.02	-0.02	-0.328025659	0.961957329	0.423590099
SA_RS04740	clpB CDS	946644	949253	2610	forward	0.02	-0.02	-0.327496083	0.947954347	0.376628017	clpB
SA_RS07540	NUDIX hydrolase CDS	1537591	1538133	543	reverse	0.04	-0.04	-0.326957064	0.917953906	0.299033117
SA_RS02100	NADPH-dependent oxidoreductase CDS	423610	424365	756	forward	0.02	-0.02	-0.326845713	0.959056824	0.408439294
SA_RS15020	hypothetical protein CDS	2777010	2777189	180	reverse	0.01	-0.01	-0.326716703	0.968246493	0.455642219
SA_RS11740	rplV CDS	2305125	2305478	354	reverse	0.07	-0.07	-0.32651488	0.85504773	0.201462689	rplV
SA_RS03075	hxlB CDS	623586	624134	549	forward	0.03	-0.03	-0.325687096	0.926065726	0.324784744	hxlB
SA_RS01660	hypothetical protein CDS	342835	343053	219	forward	0.06	-0.06	-0.324404602	0.877959467	0.252197829
SA_RS12740	type I toxin-antitoxin system Fst family toxin CDS	2491382	2491489	108	reverse	0.02	-0.02	-0.323274284	0.94975786	0.390283435
SA_RS03460	ABC transporter ATP-binding protein CDS	697357	698154	798	forward	0.02	-0.02	-0.322173562	0.964416997	0.441916144
SA_RS11900	moaC CDS	2330803	2331297	495	forward	0.03	-0.03	-0.321782391	0.923205494	0.314021569	moaC
SA_RS12825	MFS transporter CDS	2507787	2509187	1401	reverse	0.02	-0.02	-0.320801019	0.94975786	0.389531525
SA_RS08670	GAF domain-containing protein CDS	1760212	1760676	465	forward	0.04	-0.04	-0.32039909	0.903195698	0.282596561
SA_RS11080	DUF2529 domain-containing protein CDS	2177165	2177686	522	forward	0.06	-0.06	-0.320191938	0.874167181	0.244778237
SA_RS05540	isdA CDS	1106798	1107850	1053	reverse	0.01	-0.01	-0.319920159	0.971560214	0.48036243	isdA
SA_RS04295	amino acid transporter CDS	861025	861642	618	reverse	0.02	-0.02	-0.319587795	0.96291677	0.434723219
SA_RS09885	heptaprenylglyceryl phosphate synthase CDS	1972691	1973383	693	reverse	0.06	-0.06	-0.31950821	0.872884533	0.222296221
SA_RS02385	cysteine synthase family protein CDS	479707	480612	906	forward	0.04	-0.04	-0.318773308	0.903195698	0.283667925
SA_RS08445	hypothetical protein CDS	1709018	1709947	930	reverse	0.13	-0.13	-0.318338237	0.74250916	0.124552174
SA_RS01815	NAD-dependent deacetylase CDS	372334	373278	945	forward	0.02	-0.02	-0.318300408	0.961957329	0.423051532
SA_RS06020	rlmN CDS	1200543	1201637	1095	forward	0.09	-0.09	-0.318136875	0.811254814	0.154941235	rlmN
SA_RS01820	lipoate--protein ligase CDS	373256	374278	1023	forward	0.03	-0.03	-0.317555452	0.926427714	0.329204389
SA_RS04605	mnhF1 CDS	912700	912993	294	reverse	0.05	-0.05	-0.316299833	0.897984905	0.271367385	mnhF1
SA_RS00675	PLP-dependent aminotransferase family protein CDS	118406	119803	1398	forward	0.06	-0.06	-0.316262562	0.872884533	0.222690506
SA_RS03285	HAD family hydrolase CDS	662115	662834	720	forward	0.06	-0.06	-0.315404239	0.874167181	0.226544357
SA_RS08015	rsfS CDS	1626541	1626894	354	reverse	0.07	-0.07	-0.315155489	0.85504773	0.203793942	rsfS
SA_RS11420	sfaA CDS	2252164	2253357	1194	reverse	0.02	-0.02	-0.314731591	0.96291677	0.436779344	sfaA
SA_RS06830	trpD CDS	1374540	1375538	999	forward	0.02	-0.02	-0.313256768	0.94975786	0.393482832	trpD
SA_RS10845	DEAD/DEAH box helicase CDS	2135902	2137422	1521	reverse	0.03	-0.03	-0.313155248	0.935922367	0.34885362
SA_RS13580	DUF4176 domain-containing protein CDS	2661703	2661999	297	reverse	0.01	-0.01	-0.312809092	0.971560214	0.483620027
SA_RS00925	O-acetyltransferase CDS	174660	175286	627	forward	0.01	-0.01	-0.312528115	0.968246493	0.456151082
SA_RS02245	type I restriction-modification system subunit M CDS	451000	452556	1557	forward	0.02	-0.02	-0.312110097	0.946836567	0.369509986
SA_RS07210	ald CDS	1474235	1475353	1119	reverse	0.01	-0.01	-0.312062774	0.971968813	0.503296254	ald
SA_RS09875	ligA CDS	1968495	1970498	2004	reverse	0.06	-0.06	-0.311244803	0.874167181	0.235316436	ligA
SA_RS11690	rplF CDS	2301007	2301543	537	reverse	0.06	-0.06	-0.311230173	0.868285619	0.218858371	rplF
SA_RS06695	YneF family protein CDS	1340893	1341135	243	forward	0.02	-0.02	-0.311163868	0.947954347	0.376153976
SA_RS03015	Cof-type HAD-IIB family hydrolase CDS	603329	604198	870	forward	0.08	-0.08	-0.310972652	0.824162149	0.169290163
SA_RS07955	dnaK CDS	1613514	1615346	1833	reverse	0.04	-0.04	-0.310864915	0.90616923	0.287866621	dnaK
SA_RS03130	DUF423 domain-containing protein CDS	633528	633896	369	forward	0.04	-0.04	-0.308561042	0.905616125	0.28698939
SA_RS07265	recU CDS	1485982	1486659	678	forward	0.06	-0.06	-0.307963666	0.874167181	0.246518653	recU
SA_RS12960	cntL CDS	2534490	2535308	819	reverse	0.01	-0.01	-0.307926191	0.971560214	0.482729395	cntL
SA_RS05095	menB CDS	1018958	1019779	822	forward	0.02	-0.02	-0.30737444	0.94975786	0.393445381	menB
SA_RS13045	membrane protein CDS	2547293	2548618	1326	reverse	0.03	-0.03	-0.306265409	0.926502717	0.334513279
SA_RS12140	HAD family hydrolase CDS	2374240	2374875	636	reverse	0.07	-0.07	-0.305895712	0.85504773	0.20727944
SA_RS03930	iron chelate uptake ABC transporter family permease subunit CDS	787998	788954	957	forward	0.01	-0.01	-0.305271534	0.974943235	0.51621414
SA_RS06685	DUF896 domain-containing protein CDS	1338267	1338506	240	forward	0.01	-0.01	-0.305072174	0.968246493	0.456231606
SA_RS11090	DNA-directed RNA polymerase subunit delta CDS	2179741	2180271	531	reverse	0.03	-0.03	-0.304887897	0.926502717	0.332785201
SA_RS06500	hypothetical protein CDS	1309882	1310106	225	forward	0.03	-0.03	-0.304135453	0.93003069	0.34268307
SA_RS04765	YbhB/YbcL family Raf kinase inhibitor-like protein CDS	953153	953668	516	forward	0.02	-0.02	-0.304093341	0.962098197	0.426775943
SA_RS06120	ffh CDS	1222306	1223673	1368	forward	0.06	-0.06	-0.303837061	0.868285619	0.217303167	ffh
SA_RS02145	guaB CDS	433014	434480	1467	forward	0.08	-0.08	-0.303546848	0.824162149	0.169530386	guaB
SA_RS11595	hypothetical protein CDS	2288704	2289651	948	forward	0.02	-0.02	-0.303071855	0.955217678	0.399735673
SA_RS12785	sodium:proton antiporter CDS	2499585	2501663	2079	forward	0.03	-0.03	-0.3029322	0.923205494	0.313500651
SA_RS10140	hypothetical protein CDS	2013337	2013489	153	reverse	0.02	-0.02	-0.302880365	0.94975786	0.38777149
SA_RS14635	hypothetical protein CDS	1010350	1010640	291	reverse	0.01	-0.01	-0.30242166	0.971968813	0.503804416
SA_RS04135	sugar-binding transcriptional regulator CDS	831619	832632	1014	forward	0.02	-0.02	-0.302333513	0.946836567	0.366685627
SA_RS06965	aspartate-semialdehyde dehydrogenase CDS	1401012	1402001	990	forward	0.06	-0.06	-0.301408151	0.874167181	0.244992282
SA_RS12925	MFS transporter CDS	2526882	2528075	1194	reverse	0.03	-0.03	-0.301160768	0.935147624	0.347992112
SA_RS00935	O-antigen ligase family protein CDS	176414	177580	1167	forward	0.01	-0.01	-0.300789882	0.971968813	0.503058757
SA_RS07930	30S ribosomal protein S21 CDS	1608721	1608897	177	reverse	0.03	-0.03	-0.299840983	0.926065726	0.327652964
SA_RS07425	asparaginase CDS	1516323	1517291	969	forward	0.06	-0.06	-0.299771065	0.874167181	0.247070116
SA_RS04110	whiA CDS	826122	827066	945	forward	0.03	-0.03	-0.299747872	0.923205494	0.311947286	whiA
SA_RS08110	greA CDS	1641180	1641656	477	reverse	0.04	-0.04	-0.298691516	0.920587632	0.304499336	greA
SA_RS05280	hypothetical protein CDS	1057017	1058312	1296	forward	0.06	-0.06	-0.297494306	0.874167181	0.224237916
SA_RS05435	YlaI family protein CDS	1088081	1088248	168	reverse	0.03	-0.03	-0.297355441	0.926502717	0.335185802
SA_RS06915	phoU CDS	1390491	1391132	642	reverse	0.01	-0.01	-0.2963358	0.968246493	0.458456259	phoU
SA_RS04280	sterile alpha motif-like domain-containing protein CDS	859710	859913	204	forward	0.02	-0.02	-0.29609578	0.962098197	0.42592051
SA_RS07080	hypothetical protein CDS	1424449	1424581	133	reverse	0.01	-0.01	-0.296078747	0.976136674	0.521232578
SA_RS07100	GNAT family N-acetyltransferase CDS	1426688	1427197	510	reverse	0.03	-0.03	-0.295945214	0.926502717	0.332286722
SA_RS06015	rsmB CDS	1199233	1200540	1308	forward	0.07	-0.07	-0.29592533	0.852797137	0.192757766	rsmB
SA_RS11160	EVE domain-containing protein CDS	2192246	2193619	1374	reverse	0.08	-0.08	-0.295090278	0.825702475	0.17742614
SA_RS02220	superantigen-like protein SSL7 CDS	446880	447575	696	forward	0.01	-0.01	-0.294684575	0.976136674	0.521919122
SA_RS08675	rpsD CDS	1760920	1761522	603	forward	0.04	-0.04	-0.293478105	0.905616125	0.286437477	rpsD
SA_RS12745	gtxA CDS	2491623	2492009	387	reverse	0.01	-0.01	-0.29336956	0.973402278	0.509429689	gtxA
SA_RS11605	rplM CDS	2290241	2290678	438	reverse	0.06	-0.06	-0.293068921	0.874167181	0.239792933	rplM
SA_RS04005	DegV family protein CDS	802385	803251	867	forward	0.01	-0.01	-0.292922159	0.966101309	0.44456839
SA_RS13970	amidase domain-containing protein CDS	2739595	2741454	1860	forward	0.02	-0.02	-0.292910573	0.961957329	0.419127518
SA_RS05535	isdB CDS	1104658	1106595	1938	reverse	0.01	-0.01	-0.292515717	0.981729788	0.534168738	isdB
SA_RS07665	exodeoxyribonuclease VII small subunit CDS	1563808	1564038	231	reverse	0.03	-0.03	-0.292204565	0.934659275	0.34694322
SA_RS14245	HdeD family acid-resistance protein CDS	2802398	2802910	513	reverse	0.01	-0.01	-0.291663514	0.971560214	0.485876565
SA_RS09450	trmL CDS	1908978	1909448	471	reverse	0.02	-0.02	-0.291167614	0.955217678	0.401644577	trmL
SA_RS00270	rlmH CDS	33692	34171	480	forward	0.01	-0.01	-0.28967616	0.969731498	0.476464148	rlmH
SA_RS06025	protein-serine/threonine phosphatase Stp1 CDS	1201644	1202387	744	forward	0.08	-0.08	-0.289224586	0.824162149	0.166774518
SA_RS01945	ABC-2 transporter permease CDS	396428	397057	630	forward	0.03	-0.03	-0.288706424	0.942163639	0.357841333
SA_RS12255	DUF805 domain-containing protein CDS	2398250	2398870	621	reverse	0.03	-0.03	-0.288584205	0.937048441	0.351438268
SA_RS02620	RidA family protein CDS	525948	526328	381	forward	0.01	-0.01	-0.287950189	0.966548438	0.447878471
SA_RS04505	DUF86 domain-containing protein CDS	895663	896097	435	forward	0.02	-0.02	-0.287845958	0.96291677	0.436100655
SA_RS02225	superantigen-like protein SSL8 CDS	447914	448612	699	forward	0	0	-0.287082953	0.989078859	0.539670675
SA_RS09235	DUF1828 domain-containing protein CDS	1874982	1875758	777	forward	0.02	-0.02	-0.28689423	0.955217678	0.404063751
SA_RS04025	secA CDS	806411	808942	2532	forward	0.08	-0.08	-0.286064408	0.825702475	0.180466076	secA
SA_RS13380	methylated-DNA--[protein]-cysteine S-methyltransferase CDS	2620085	2620606	522	reverse	0.01	-0.01	-0.285768073	0.971560214	0.482077292
SA_RS07855	tRNA (adenine-N(1))-methyltransferase CDS	1594573	1595250	678	reverse	0.02	-0.02	-0.285348917	0.946836567	0.368297552
SA_RS02690	tilS CDS	538788	540083	1296	forward	0.06	-0.06	-0.285121956	0.874167181	0.243704367	tilS
SA_RS09950	pectate lyase CDS	1985277	1986374	1098	reverse	0.02	-0.02	-0.283497631	0.961957329	0.423225193
SA_RS14070	capsular polysaccharide biosynthesis protein CapA CDS	2768262	2768924	663	reverse	0.01	-0.01	-0.283033408	0.968246493	0.455030849
SA_RS02605	Veg family protein CDS	523672	523935	264	forward	0.03	-0.03	-0.282880879	0.926065726	0.327706739
SA_RS04270	hypothetical protein CDS	858892	859080	189	reverse	0	0	-0.282622902	0.992520581	0.541971851
SA_RS11700	type Z 30S ribosomal protein S14 CDS	2301998	2302183	186	reverse	0.03	-0.03	-0.2825288	0.923205494	0.311899796
SA_RS00690	spa CDS	122649	124001	1353	reverse	0.01	-0.01	-0.281960693	0.976136674	0.520800754	spa
SA_RS12075	hypothetical protein CDS	2361456	2361689	234	reverse	0	0	-0.28189994	0.992520581	0.54231294
SA_RS13745	AMP-binding protein CDS	2691272	2692870	1599	reverse	0.02	-0.02	-0.281858299	0.946836567	0.372181436
SA_RS03405	WecB/TagA/CpsF family glycosyltransferase CDS	685072	685836	765	forward	0.06	-0.06	-0.281754788	0.874167181	0.243696513
SA_RS12485	Hsp20/alpha crystallin family protein CDS	2443756	2444184	429	forward	0.01	-0.01	-0.281529759	0.971968813	0.498906204
SA_RS07645	lpdA CDS	1558798	1560219	1422	reverse	0.01	-0.01	-0.281447174	0.969491503	0.475487063	lpdA
SA_RS05295	phosphocarrier protein HPr CDS	1060659	1060925	267	forward	0.02	-0.02	-0.280944093	0.955217678	0.400078939
SA_RS06865	hypothetical protein CDS	1382033	1382779	747	forward	0	0	-0.280838549	0.99288707	0.551741222
SA_RS07040	nitric oxide reductase activation protein NorD CDS	1413401	1415287	1887	reverse	0.03	-0.03	-0.280326472	0.923205494	0.317362615
SA_RS00655	MFS transporter CDS	111614	113002	1389	forward	0.02	-0.02	-0.280270889	0.962749223	0.429891565
SA_RS02710	cysK CDS	544265	545197	933	forward	0.07	-0.07	-0.280264972	0.85504773	0.203012257	cysK
SA_RS13800	nrdD CDS	2701398	2703248	1851	reverse	0.02	-0.02	-0.280134921	0.962749223	0.429247521	nrdD
SA_RS01730	PTS sugar transporter subunit IIC CDS	353514	354545	1032	forward	0.03	-0.03	-0.279774171	0.926502717	0.331916226
SA_RS06225	rpsB CDS	1245199	1245966	768	forward	0.03	-0.03	-0.279142941	0.942163639	0.357475037	rpsB
SA_RS07375	heptaprenyl diphosphate synthase component 1 CDS	1509707	1510279	573	reverse	0.03	-0.03	-0.278683817	0.926065726	0.322640123
SA_RS11530	hypothetical protein CDS	2273429	2273596	168	forward	0.01	-0.01	-0.278620027	0.971560214	0.494307091
SA_RS06110	ftsY CDS	1220711	1221961	1251	forward	0.03	-0.03	-0.278394745	0.937048441	0.351360727	ftsY
SA_RS04600	mnhG1 CDS	912366	912722	357	reverse	0.06	-0.06	-0.278329038	0.874167181	0.236905083	mnhG1
SA_RS06200	xerC CDS	1241147	1242043	897	forward	0.06	-0.06	-0.277522276	0.868285619	0.216807505	xerC
SA_RS11735	rpsC CDS	2304448	2305101	654	reverse	0.05	-0.05	-0.277456492	0.901246199	0.274156526	rpsC
SA_RS00620	tandem-type lipoprotein CDS	103853	104623	771	forward	0.01	-0.01	-0.27679003	0.971560214	0.494936397
SA_RS12245	ABC transporter permease CDS	2395895	2397127	1233	reverse	0.05	-0.05	-0.276707113	0.883205703	0.258365049
SA_RS13965	YhgE/Pip domain-containing protein CDS	2736403	2739384	2982	reverse	0.06	-0.06	-0.27594697	0.874167181	0.238925116
SA_RS13135	fnbA CDS	2571889	2575005	3117	reverse	0.01	-0.01	-0.275889345	0.968246493	0.464630195	fnbA
SA_RS14770	IS3 family transposase CDS	1855378	1856390	1013	reverse	0	0	-0.275158102	0.99288707	0.548947242
SA_RS03200	transposase CDS	646693	648087	1395	forward	0.02	-0.02	-0.275126807	0.946836567	0.374997395
SA_RS12070	glucosaminidase domain-containing protein CDS	2360658	2361434	777	reverse	0.04	-0.04	-0.274955798	0.903195698	0.28310861
SA_RS02440	LysR family transcriptional regulator CDS	489599	490483	885	reverse	0.01	-0.01	-0.274866937	0.968246493	0.470501174
SA_RS03115	thiD CDS	631344	632174	831	reverse	0.03	-0.03	-0.273901497	0.923205494	0.312278704	thiD
SA_RS01330	acyl CoA:acetate/3-ketoacid CoA transferase CDS	273754	275331	1578	reverse	0	0	-0.273684939	0.99288707	0.547251302
SA_RS00210	gdpP CDS	18328	20295	1968	forward	0.02	-0.02	-0.273520769	0.96291677	0.433515534	gdpP
SA_RS00170	gyrA CDS	7005	9674	2670	forward	0.02	-0.02	-0.273418135	0.94975786	0.381964089	gyrA
SA_RS03365	mnhG2 CDS	675373	675810	438	forward	0.01	-0.01	-0.272320455	0.971560214	0.491967224	mnhG2
SA_RS11390	iron chelate uptake ABC transporter family permease subunit CDS	2245960	2246928	969	reverse	0.01	-0.01	-0.271891714	0.974322297	0.514405528
SA_RS06205	hslV CDS	1242040	1242585	546	forward	0.02	-0.02	-0.271668724	0.946836567	0.370710689	hslV
SA_RS12405	GNAT family N-acetyltransferase CDS	2428363	2428764	402	reverse	0.01	-0.01	-0.271476853	0.971560214	0.482226991
SA_RS13485	acetyltransferase CDS	2645038	2646849	1812	reverse	0.05	-0.05	-0.27146098	0.897838812	0.268459437
SA_RS06450	glycerol-3-phosphate dehydrogenase/oxidase CDS	1299292	1300965	1674	forward	0.01	-0.01	-0.270617388	0.966548438	0.448290151
SA_RS10965	atpD CDS	2155599	2157011	1413	reverse	0.01	-0.01	-0.270583625	0.966548438	0.4498945	atpD
SA_RS08960	FAD/NAD(P)-binding protein CDS	1828799	1830301	1503	reverse	0.04	-0.04	-0.27010035	0.914066172	0.293424907
SA_RS13680	aspartate 1-decarboxylase CDS	2678651	2679034	384	reverse	0.02	-0.02	-0.269586273	0.962749223	0.43077189
SA_RS06565	ABC transporter ATP-binding protein CDS	1317685	1318593	909	forward	0	0	-0.267772933	0.99288707	0.566937755
SA_RS07670	exodeoxyribonuclease VII large subunit CDS	1564031	1565368	1338	reverse	0.03	-0.03	-0.267566924	0.926502717	0.337768795
SA_RS09880	pcrA CDS	1970502	1972694	2193	reverse	0.04	-0.04	-0.267546756	0.903195698	0.278047592	pcrA
SA_RS10045	hypothetical protein CDS	2001165	2001263	99	reverse	0	0	-0.267225824	0.99288707	0.549103426
SA_RS03100	protein VraC CDS	629832	630197	366	forward	0.01	-0.01	-0.267160446	0.966548438	0.447990656
SA_RS01445	D-ribitol-5-phosphate cytidylyltransferase CDS	298241	298957	717	forward	0.06	-0.06	-0.26686939	0.868285619	0.215121717
SA_RS01550	MFS transporter CDS	317324	318700	1377	reverse	0.02	-0.02	-0.266590293	0.96347932	0.438631278
SA_RS12180	SDR family oxidoreductase CDS	2382754	2383635	882	reverse	0.01	-0.01	-0.265668758	0.971560214	0.481918992
SA_RS10110	phage holin CDS	2010535	2010789	255	reverse	0.01	-0.01	-0.265621902	0.981198536	0.533104018
SA_RS09745	hypothetical protein CDS	1944859	1945134	276	forward	0.06	-0.06	-0.26511964	0.874167181	0.241570314
SA_RS05400	DUF4064 domain-containing protein CDS	1080713	1081732	1020	forward	0.02	-0.02	-0.264779649	0.946836567	0.374592589
SA_RS06490	glnA CDS	1307165	1308505	1341	forward	0.03	-0.03	-0.264714108	0.923205494	0.318674379	glnA
SA_RS06905	hypothetical protein CDS	1387988	1388332	345	reverse	0	0	-0.26409964	0.99288707	0.569742377
SA_RS01475	DNA-binding response regulator CDS	306259	306999	741	forward	0.03	-0.03	-0.263933917	0.923205494	0.315015871
SA_RS08150	alaS CDS	1646514	1649144	2631	reverse	0.02	-0.02	-0.263638893	0.946836567	0.368132487	alaS
SA_RS05125	MarR family transcriptional regulator CDS	1025716	1026135	420	forward	0.02	-0.02	-0.263601577	0.962749223	0.428228037
SA_RS07755	hypothetical protein CDS	1578122	1578421	300	reverse	0	0	-0.263274806	0.99288707	0.576928006
SA_RS08005	ComEA family DNA-binding protein CDS	1625096	1625782	687	reverse	0.03	-0.03	-0.263226618	0.939544719	0.35466909
SA_RS10100	sak CDS	2009086	2009577	492	reverse	0.01	-0.01	-0.263000911	0.973784083	0.511135473	sak
SA_RS11630	rplQ CDS	2294726	2295094	369	reverse	0.03	-0.03	-0.262691127	0.923205494	0.31822755	rplQ
SA_RS03470	iron ABC transporter permease CDS	699191	700207	1017	forward	0.01	-0.01	-0.262489653	0.971560214	0.49051013
SA_RS11790	hypothetical protein CDS	2313186	2313269	84	reverse	0.01	-0.01	-0.262293923	0.974322297	0.514413455
SA_RS05205	phosphoribosylaminoimidazolesuccinocarboxamide synthase CDS	1043201	1043905	705	forward	0.02	-0.02	-0.262240734	0.94975786	0.382122589
SA_RS02700	ftsH CDS	540884	542977	2094	forward	0.04	-0.04	-0.261945605	0.920587632	0.302719134	ftsH
SA_RS03920	hypothetical protein CDS	786846	787001	156	forward	0.01	-0.01	-0.261916745	0.971560214	0.484037753
SA_RS09010	hypothetical protein CDS	1837870	1838172	303	forward	0	0	-0.261882183	0.99288707	0.573730315
SA_RS05550	isdD CDS	1108742	1109818	1077	forward	0	0	-0.261722542	0.99288707	0.577945521	isdD
SA_RS04725	Cof-type HAD-IIB family hydrolase CDS	942833	943657	825	reverse	0.06	-0.06	-0.26123323	0.874167181	0.246650481
SA_RS03215	DUF443 family protein CDS	649530	650162	633	forward	0	0	-0.260054666	0.99288707	0.576898898
SA_RS01630	DUF5081 family protein CDS	337710	338384	675	forward	0.03	-0.03	-0.259921059	0.926502717	0.339164804
SA_RS09445	glucosamine-6-phosphate isomerase CDS	1908220	1908819	600	reverse	0.01	-0.01	-0.259615735	0.968246493	0.466167488
SA_RS06970	4-hydroxy-tetrahydrodipicolinate synthase CDS	1402003	1402890	888	forward	0.02	-0.02	-0.258750699	0.961957329	0.414159453
SA_RS07270	penicillin-binding protein CDS	1486656	1488839	2184	forward	0.05	-0.05	-0.25838967	0.901499792	0.274580799
SA_RS02015	30S ribosomal protein S6 CDS	411875	412171	297	forward	0.04	-0.04	-0.258090291	0.903195698	0.276866058
SA_RS09895	purB CDS	1973966	1975261	1296	reverse	0.02	-0.02	-0.257795583	0.94975786	0.391310101	purB
SA_RS11340	hypothetical protein CDS	2236058	2236242	185	reverse	0	0	-0.257423672	0.99288707	0.561507613
SA_RS13500	PTS transporter subunit IIC CDS	2649435	2650490	1056	reverse	0.02	-0.02	-0.25736929	0.94975786	0.382696736
SA_RS03465	iron ABC transporter permease CDS	698190	699194	1005	forward	0	0	-0.25725896	0.99288707	0.564442551
SA_RS10040	hypothetical protein CDS	2000746	2000922	177	reverse	0	0	-0.256480933	0.99288707	0.585176254
SA_RS12350	ABC transporter permease CDS	2415723	2416778	1056	reverse	0	0	-0.256147528	0.99288707	0.570909865
SA_RS12920	CPBP family intramembrane metalloprotease CDS	2525771	2526520	750	forward	0.01	-0.01	-0.255373704	0.968246493	0.460110472
SA_RS04735	acetyltransferase CDS	944627	946441	1815	forward	0.02	-0.02	-0.255217714	0.961957329	0.422786465
SA_RS03430	tagD CDS	690173	690571	399	forward	0.01	-0.01	-0.255203559	0.978448627	0.529349373	tagD
SA_RS08285	rpmA CDS	1680058	1680342	285	reverse	0.03	-0.03	-0.255088597	0.926502717	0.335929889	rpmA
SA_RS09145	restriction endonuclease subunit S CDS	1857930	1859159	1230	reverse	0.02	-0.02	-0.254634371	0.965763334	0.442904941
SA_RS08450	NUDIX domain-containing protein CDS	1709966	1710574	609	reverse	0.01	-0.01	-0.254117047	0.968246493	0.459135051
SA_RS12410	NAD(P)/FAD-dependent oxidoreductase CDS	2428800	2429835	1036	reverse	0.01	-0.01	-0.253472192	0.973402278	0.509520724
SA_RS08580	NAD-dependent malic enzyme 4 CDS	1739269	1740498	1230	reverse	0.04	-0.04	-0.253107452	0.917556484	0.295873443
SA_RS02325	hypothetical protein CDS	466813	467136	324	forward	0.02	-0.02	-0.253070568	0.961957329	0.418407182
SA_RS14085	icaD CDS	2771699	2772004	306	forward	0	0	-0.252648695	0.99288707	0.591978422	icaD
SA_RS07000	msa CDS	1408234	1408635	402	reverse	0	0	-0.252427786	0.99288707	0.592443889	msa
SA_RS11640	rpsK CDS	2296130	2296519	390	reverse	0.02	-0.02	-0.252384498	0.96347932	0.438387562	rpsK
SA_RS10125	sep CDS	2011380	2012153	774	reverse	0.03	-0.03	-0.252084686	0.923205494	0.315137967	sep
SA_RS02390	bifunctional cystathionine gamma-lyase/homocysteine desulfhydrase CDS	480605	481747	1143	forward	0.02	-0.02	-0.250796763	0.946836567	0.366862146
SA_RS08625	universal stress protein CDS	1751134	1751634	501	forward	0.01	-0.01	-0.250626731	0.976136674	0.523589432
SA_RS03525	graR CDS	708245	708919	675	forward	0.02	-0.02	-0.250495238	0.946836567	0.367997869	graR
SA_RS04945	diglucosyl diacylglycerol synthase CDS	990883	992058	1176	reverse	0.05	-0.05	-0.250410624	0.883205703	0.258466051
SA_RS08430	clpX CDS	1706141	1707403	1263	reverse	0.03	-0.03	-0.249966554	0.93093451	0.344149561	clpX
SA_RS09855	gatA CDS	1963528	1964985	1458	reverse	0.05	-0.05	-0.248372177	0.883438564	0.260235079	gatA
SA_RS06210	hslU CDS	1242651	1244054	1404	forward	0.06	-0.06	-0.247045377	0.874167181	0.247097581	hslU
SA_RS05220	purL CDS	1044834	1047023	2190	forward	0.01	-0.01	-0.246884725	0.968246493	0.456078695	purL
SA_RS14035	hypothetical protein CDS	2763985	2764287	303	forward	0.01	-0.01	-0.246307609	0.976136674	0.522503903
SA_RS13880	alkaline phosphatase CDS	2715011	2716435	1425	forward	0	0	-0.246016838	0.99288707	0.555403344
SA_RS13345	LrgB family protein CDS	2613709	2614398	690	reverse	0.05	-0.05	-0.245737636	0.897838812	0.269350616
SA_RS11680	rpsE CDS	2300096	2300596	501	reverse	0.02	-0.02	-0.24538565	0.94975786	0.385144323	rpsE
SA_RS03425	glycosyltransferase family 2 protein CDS	689049	690110	1062	forward	0.01	-0.01	-0.245367463	0.971448964	0.478056132
SA_RS14025	flavin reductase family protein CDS	2762612	2763304	693	reverse	0.02	-0.02	-0.244751459	0.953583745	0.397295961
SA_RS11600	rpsI CDS	2289829	2290227	399	reverse	0.01	-0.01	-0.244529309	0.966548438	0.450336392	rpsI
SA_RS03870	5'-3'-deoxyribonucleotidase CDS	776469	777011	543	forward	0.03	-0.03	-0.244390593	0.923205494	0.315258911
SA_RS13825	hypothetical protein CDS	2708043	2708135	93	forward	0	0	-0.243418733	0.99288707	0.604565621
SA_RS04845	trpS CDS	969552	970541	990	reverse	0.03	-0.03	-0.243315233	0.922730743	0.30750787	trpS
SA_RS13555	amidohydrolase CDS	2655936	2656946	1011	forward	0.02	-0.02	-0.243206272	0.94975786	0.380863564
SA_RS05200	purK CDS	1042073	1043197	1125	forward	0.01	-0.01	-0.242884769	0.971560214	0.485954992	purK
SA_RS07690	accB CDS	1567566	1568030	465	reverse	0.03	-0.03	-0.242331268	0.942571916	0.35931698	accB
SA_RS13450	aminotransferase class I/II-fold pyridoxal phosphate-dependent enzyme CDS	2636626	2637780	1155	reverse	0.02	-0.02	-0.242305604	0.961957329	0.411035759
SA_RS07850	Nif3-like dinuclear metal center hexameric protein CDS	1593470	1594570	1101	reverse	0.01	-0.01	-0.242077958	0.968246493	0.465943988
SA_RS04850	spxA CDS	970835	971230	396	forward	0.02	-0.02	-0.241816348	0.961957329	0.413304889	spxA
SA_RS11040	prfA CDS	2168315	2169391	1077	reverse	0.03	-0.03	-0.241776305	0.926427714	0.330547862	prfA
SA_RS01300	hypothetical protein CDS	266834	266941	108	reverse	0	0	-0.241423643	0.99288707	0.558169633
SA_RS03255	hypothetical protein CDS	656642	656750	109	forward	0.01	-0.01	-0.241256514	0.978127927	0.528045958
SA_RS05655	XTP/dITP diphosphatase CDS	1131655	1132242	588	forward	0.02	-0.02	-0.240799065	0.946836567	0.365506833
SA_RS00595	TfoX/Sxy family protein CDS	97376	97672	297	forward	0.01	-0.01	-0.240016012	0.971560214	0.480217435
SA_RS15240	transposase CDS	2287533	2287859	327	reverse	0.01	-0.01	-0.23998515	0.971560214	0.494072067
SA_RS03835	ltaS CDS	766240	768180	1941	forward	0.02	-0.02	-0.239294699	0.96347932	0.438070827	ltaS
SA_RS12035	nhaC CDS	2353833	2355233	1401	reverse	0.02	-0.02	-0.238539354	0.96291677	0.433528233	nhaC
SA_RS12975	SDR family oxidoreductase CDS	2537697	2538515	819	reverse	0	0	-0.237026684	0.99288707	0.600744364
SA_RS11050	type B 50S ribosomal protein L31 CDS	2170338	2170592	255	reverse	0.04	-0.04	-0.236870576	0.903195698	0.283791948
SA_RS10355	DUF2829 domain-containing protein CDS	2044062	2044277	216	reverse	0	0	-0.236619247	0.99288707	0.614300662
SA_RS04895	NAD kinase CDS	978836	979645	810	forward	0.01	-0.01	-0.236449376	0.968246493	0.463546699
SA_RS09910	NETI motif-containing protein CDS	1977936	1978109	174	reverse	0.01	-0.01	-0.236247184	0.977530294	0.525841287
SA_RS08025	nadD CDS	1627469	1628038	570	reverse	0.02	-0.02	-0.235036582	0.955217678	0.401251644	nadD
SA_RS02900	nusG CDS	575388	575936	549	forward	0.01	-0.01	-0.234214997	0.971968813	0.502931554	nusG
SA_RS07655	argR CDS	1562065	1562517	453	reverse	0.04	-0.04	-0.234033788	0.917556484	0.296941453	argR
SA_RS13055	tandem-type lipoprotein CDS	2549643	2550416	774	reverse	0.01	-0.01	-0.233563511	0.966548438	0.450247097
SA_RS13785	hypothetical protein CDS	2700478	2700639	162	forward	0.02	-0.02	-0.233464454	0.94975786	0.379287095
SA_RS13600	quinone-dependent dihydroorotate dehydrogenase CDS	2664073	2665137	1065	forward	0.01	-0.01	-0.233291966	0.971968813	0.505969953
SA_RS04560	NAD(P)/FAD-dependent oxidoreductase CDS	903530	904594	1065	reverse	0.01	-0.01	-0.232333155	0.971560214	0.493801924
SA_RS03210	DUF443 family protein CDS	648770	649390	621	forward	0	0	-0.232011263	0.99288707	0.622726346
SA_RS13030	tandem-type lipoprotein CDS	2545347	2546141	795	reverse	0.01	-0.01	-0.231914349	0.971560214	0.490640597
SA_RS06960	aspartate kinase CDS	1399743	1400948	1206	forward	0.03	-0.03	-0.23115686	0.937048441	0.350223604
SA_RS02425	GNAT family N-acetyltransferase CDS	486933	487418	486	forward	0.01	-0.01	-0.231122278	0.974322297	0.514003557
SA_RS08405	uroporphyrinogen-III synthase CDS	1701339	1702007	669	reverse	0.01	-0.01	-0.230845472	0.971968813	0.505659115
SA_RS13370	hydroxymethylglutaryl-CoA reductase, degradative CDS	2617222	2618499	1278	reverse	0.02	-0.02	-0.23065851	0.96291677	0.435935756
SA_RS13805	CitMHS family transporter CDS	2703438	2704808	1371	reverse	0.01	-0.01	-0.23053127	0.978972393	0.530009697
SA_RS04490	YutD family protein CDS	893317	893700	384	forward	0.01	-0.01	-0.23028092	0.968246493	0.461454991
SA_RS12950	cntA CDS	2531455	2533053	1599	reverse	0	0	-0.230192187	0.99288707	0.586307496	cntA
SA_RS01940	ABC transporter ATP-binding protein CDS	395586	396428	843	forward	0.01	-0.01	-0.230000938	0.968246493	0.469678291
SA_RS07550	hypothetical protein CDS	1539339	1539587	249	reverse	0.01	-0.01	-0.229676963	0.966548438	0.450184693
SA_RS12945	ABC transporter permease CDS	2530507	2531442	936	reverse	0	0	-0.229119099	0.99288707	0.59594489
SA_RS05035	YxeA family protein CDS	1009304	1009624	321	forward	0	0	-0.228786925	0.99288707	0.62688404
SA_RS11715	rplN CDS	2303125	2303493	369	reverse	0.03	-0.03	-0.228566415	0.939544719	0.355062483	rplN
SA_RS14185	polyisoprenoid-binding protein CDS	2790802	2791317	516	forward	0.02	-0.02	-0.228261978	0.946836567	0.372128632
SA_RS06620	homoserine kinase CDS	1327841	1328755	915	forward	0.01	-0.01	-0.227644847	0.981198536	0.533046999
SA_RS03570	sarX CDS	720482	720841	360	forward	0.01	-0.01	-0.227612524	0.973784083	0.511452249	sarX
SA_RS12755	membrane protein CDS	2493479	2494138	660	forward	0.01	-0.01	-0.227305103	0.976136674	0.522046932
SA_RS04195	hypothetical protein CDS	845028	845351	324	reverse	0	0	-0.226942767	0.99288707	0.608234532
SA_RS13790	hypothetical protein CDS	2700655	2700765	111	reverse	0.01	-0.01	-0.225780539	0.968246493	0.46324552
SA_RS12175	hypothetical protein CDS	2381698	2382267	570	reverse	0	0	-0.225674758	0.99288707	0.601274295
SA_RS12875	MFS transporter CDS	2517801	2518988	1188	reverse	0.03	-0.03	-0.225397343	0.93093451	0.344843665
SA_RS03615	GNAT family N-acetyltransferase CDS	726951	727394	444	forward	0	0	-0.225169273	0.99288707	0.557061243
SA_RS00165	gyrB CDS	5034	6968	1935	forward	0.01	-0.01	-0.224934285	0.968246493	0.469867511	gyrB
SA_RS15215	Csa1 family protein CDS	2546253	>2546360	>108	reverse	0	0	-0.223822991	0.99288707	0.551842579
SA_RS01525	rbsD CDS	313894	314298	405	reverse	0.01	-0.01	-0.223184081	0.971560214	0.48886879	rbsD
SA_RS07990	holA CDS	1621306	1622280	975	reverse	0.01	-0.01	-0.222870066	0.971560214	0.482456501	holA
SA_RS01155	hypothetical protein CDS	229518	231236	1719	forward	0	0	-0.22237575	0.99288707	0.63751312
SA_RS03310	SarA family transcriptional regulator CDS	666347	666721	375	reverse	0	0	-0.220159942	0.99288707	0.55738787
SA_RS09335	hemE CDS	1886275	1887312	1038	reverse	0.02	-0.02	-0.219432713	0.961957329	0.419063178	hemE
SA_RS03550	inorganic phosphate transporter CDS	714092	715099	1008	forward	0.01	-0.01	-0.219328508	0.977942775	0.527192871
SA_RS05825	rsmH CDS	1156723	1157658	936	forward	0.01	-0.01	-0.219193407	0.971560214	0.488631096	rsmH
SA_RS03960	EMYY motif lipoprotein CDS	793196	794074	879	forward	0	0	-0.218879457	0.99288707	0.557210077
SA_RS11935	GNAT family N-acetyltransferase CDS	2336341	2337111	771	reverse	0.02	-0.02	-0.218797478	0.964416997	0.441237537
SA_RS03020	NAD(P)H-dependent oxidoreductase CDS	604220	604786	567	forward	0.01	-0.01	-0.218253392	0.968246493	0.470167742
SA_RS12105	sdpB CDS	2368926	2369663	738	reverse	0	0	-0.218167745	0.99288707	0.561288816	sdpB
SA_RS09845	hypothetical protein CDS	1961902	1962048	147	reverse	0.01	-0.01	-0.217896132	0.980126571	0.53101197
SA_RS13690	panB CDS	2679880	2680698	819	reverse	0.02	-0.02	-0.217717431	0.955217678	0.399582078	panB
SA_RS02920	rplL CDS	578254	578622	369	forward	0	0	-0.215489926	0.99288707	0.56534353	rplL
SA_RS12340	YdcF family protein CDS	2413859	2414827	969	forward	0.01	-0.01	-0.215248627	0.976229546	0.52476567
SA_RS02285	tandem-type lipoprotein CDS	459595	460356	762	forward	0	0	-0.215212824	0.99288707	0.636702993
SA_RS12940	ABC transporter permease CDS	2529641	2530510	870	reverse	0	0	-0.214682122	0.99288707	0.639819349
SA_RS05895	ileS CDS	1171310	1174063	2754	forward	0.01	-0.01	-0.213668281	0.977804314	0.526741716	ileS
SA_RS10940	fabZ CDS	2152530	2152970	441	reverse	0.02	-0.02	-0.21360926	0.962098197	0.426541947	fabZ
SA_RS06430	mutL CDS	1293659	1295668	2010	forward	0.03	-0.03	-0.212534716	0.926502717	0.337094918	mutL
SA_RS00875	hypothetical protein CDS	162124	162891	768	forward	0	0	-0.21240135	0.99288707	0.615939024
SA_RS07910	PhoH family protein CDS	1604821	1605768	948	reverse	0	0	-0.21239932	0.99288707	0.548223561
SA_RS05430	typA CDS	1086094	1087941	1848	forward	0.02	-0.02	-0.212392504	0.961957329	0.424737028	typA
SA_RS05785	hypothetical protein CDS	1151538	1151726	189	forward	0	0	-0.210798631	0.99288707	0.571453978
SA_RS08440	hypothetical protein CDS	1708903	1709013	111	reverse	0	0	-0.210738756	0.99288707	0.611753541
SA_RS00715	sbnA CDS	128772	129752	981	forward	0	0	-0.210268961	0.99288707	0.646943986	sbnA
SA_RS04265	hypothetical protein CDS	858135	858704	570	reverse	0	0	-0.209825117	0.99288707	0.593930456
SA_RS02930	rpoB CDS	579620	583171	3552	forward	0.02	-0.02	-0.207676409	0.957785958	0.406166467	rpoB
SA_RS09370	DUF3267 domain-containing protein CDS	1891956	1892513	558	forward	0	0	-0.207022147	0.99288707	0.659205934
SA_RS05570	isdG CDS	1112486	1112809	324	forward	0	0	-0.205866375	0.99288707	0.658566481	isdG
SA_RS09915	DUF2179 domain-containing protein CDS	1978090	1978692	603	reverse	0.01	-0.01	-0.205656907	0.975400336	0.518310537
SA_RS14235	HoxN/HupN/NixA family nickel/cobalt transporter CDS	2800211	2801227	1017	forward	0.01	-0.01	-0.205606003	0.971560214	0.493359954
SA_RS04865	pepF CDS	973475	975283	1809	forward	0.02	-0.02	-0.204796068	0.962791053	0.431161338	pepF
SA_RS02640	ribose-phosphate diphosphokinase CDS	528566	529531	966	forward	0	0	-0.204661975	0.99288707	0.602755162
SA_RS10280	RusA family crossover junction endodeoxyribonuclease CDS	2035287	2035691	405	reverse	0	0	-0.204416522	0.99288707	0.663678422
SA_RS07290	asnS CDS	1491414	1492706	1293	reverse	0.03	-0.03	-0.20412819	0.926502717	0.337523577	asnS
SA_RS01440	CDP-glycerol glycerophosphotransferase family protein CDS	296796	297965	1170	forward	0.02	-0.02	-0.203889568	0.961957329	0.417749902
SA_RS02310	tandem-type lipoprotein CDS	463725	464507	783	forward	0	0	-0.20375037	0.99288707	0.652522137
SA_RS08250	yajC CDS	1673824	1674084	261	reverse	0	0	-0.202336334	0.99288707	0.559435467	yajC
SA_RS09670	mutY CDS	1932397	1933434	1038	reverse	0.02	-0.02	-0.20205127	0.96291677	0.43594464	mutY
SA_RS10960	F0F1 ATP synthase subunit epsilon CDS	2155175	2155579	405	reverse	0.01	-0.01	-0.201944354	0.966087447	0.444169585
SA_RS09990	linear amide C-N hydrolase CDS	1993098	1994138	1041	forward	0.01	-0.01	-0.201674495	0.971560214	0.485818163
SA_RS02945	rpsL CDS	587420	587833	414	forward	0.01	-0.01	-0.201373102	0.96916393	0.472500763	rpsL
SA_RS12935	ABC transporter ATP-binding protein CDS	2528829	2529644	816	reverse	0	0	-0.201169028	0.99288707	0.65466395
SA_RS03185	FAD-containing oxidoreductase CDS	644319	645641	1323	reverse	0	0	-0.200127699	0.99288707	0.574069573
SA_RS01535	LacI family DNA-binding transcriptional regulator CDS	315426	316424	999	reverse	0	0	-0.200093199	0.99288707	0.563269094
SA_RS12220	ribose 5-phosphate isomerase A CDS	2392553	2393239	687	reverse	0	0	-0.199407271	0.99288707	0.571417058
SA_RS03950	UDP-N-acetylmuramate dehydrogenase CDS	791508	792431	924	reverse	0.01	-0.01	-0.199342336	0.973402278	0.510127263
SA_RS10370	helix-turn-helix transcriptional regulator CDS	2044690	2045403	714	forward	0.01	-0.01	-0.198448514	0.968246493	0.470837857
SA_RS01785	alpha/beta hydrolase CDS	367775	368602	828	reverse	0.02	-0.02	-0.197985511	0.961957329	0.412814353
SA_RS06245	frr CDS	1247907	1248461	555	forward	0.01	-0.01	-0.197864219	0.968246493	0.464071372	frr
SA_RS00735	sbnE CDS	133773	135509	1737	forward	0	0	-0.197225358	0.99288707	0.67592509	sbnE
SA_RS10855	D-alanine--D-alanine ligase CDS	2139312	2140382	1071	reverse	0.03	-0.03	-0.197128457	0.926502717	0.332894619
SA_RS01710	5'-nucleotidase, lipoprotein e(P4) family CDS	350428	351318	891	forward	0.01	-0.01	-0.196735915	0.968246493	0.456777242
SA_RS00720	sbnB CDS	129749	130759	1011	forward	0	0	-0.19624241	0.99288707	0.673647859	sbnB
SA_RS12275	corA CDS	2402546	2403493	948	reverse	0.01	-0.01	-0.195055654	0.971968813	0.498757398	corA
SA_RS05440	hypothetical protein CDS	1088250	1088732	483	reverse	0.02	-0.02	-0.194874008	0.962749223	0.429425886
SA_RS00550	hypothetical protein CDS	90183	90271	89	reverse	0	0	-0.194545	0.99288707	0.676413042
SA_RS04775	YjzD family protein CDS	954670	954855	186	reverse	0	0	-0.194120604	0.99288707	0.631031547
SA_RS04970	serine protease CDS	997102	999426	2325	forward	0.02	-0.02	-0.19358527	0.94975786	0.386242486
SA_RS07680	Asp23/Gls24 family envelope stress response protein CDS	1565834	1566196	363	reverse	0	0	-0.193496651	0.99288707	0.611578464
SA_RS05210	purS CDS	1043905	1044168	264	forward	0	0	-0.192093345	0.99288707	0.598945309	purS
SA_RS14080	pgaC CDS	2770497	2771735	1239	forward	0	0	-0.191433162	0.99288707	0.683101604	pgaC
SA_RS03300	hypothetical protein CDS	664422	665138	717	forward	0	0	-0.190863417	0.99288707	0.664935876
SA_RS04555	YuzD family protein CDS	903148	903471	324	forward	0.01	-0.01	-0.190558876	0.969491503	0.47496836
SA_RS12290	alpha/beta hydrolase CDS	2404605	2405525	921	reverse	0.02	-0.02	-0.190353098	0.96291677	0.435342418
SA_RS05025	hypothetical protein CDS	1006910	1007011	102	forward	0	0	-0.190141051	0.99288707	0.566282187
SA_RS02675	RNA-binding S4 domain-containing protein CDS	537429	537692	264	forward	0	0	-0.189886016	0.99288707	0.556643836
SA_RS01905	efeB CDS	389815	391044	1230	forward	0	0	-0.189203931	0.99288707	0.657274481	efeB
SA_RS14295	mnmG CDS	2810511	2812388	1878	reverse	0.03	-0.03	-0.188091235	0.935147624	0.348204756	mnmG
SA_RS06060	DAK2 domain-containing protein CDS	1208175	1209821	1647	forward	0.02	-0.02	-0.187539955	0.955217678	0.404229583
SA_RS04300	GNAT family N-acetyltransferase CDS	861797	862291	495	reverse	0.01	-0.01	-0.186188957	0.976136674	0.524339877
SA_RS00745	sbnG CDS	137243	138019	777	forward	0	0	-0.186032348	0.99288707	0.66809335	sbnG
SA_RS13225	alpha/beta hydrolase CDS	2592349	2592942	594	reverse	0	0	-0.185900279	0.99288707	0.618598721
SA_RS12750	glycerate kinase CDS	2492277	2493419	1143	forward	0.01	-0.01	-0.185806034	0.971560214	0.488338445
SA_RS14895	ATP-binding protein CDS	2286331	2287049	719	reverse	0	0	-0.185657302	0.99288707	0.693995918
SA_RS05835	penicillin-binding protein CDS	1158054	1160288	2235	forward	0.01	-0.01	-0.185597408	0.968246493	0.467759594
SA_RS12710	bioD CDS	2486019	2486705	687	reverse	0	0	-0.18544696	0.99288707	0.688250332	bioD
SA_RS05450	ftsW CDS	1089462	1090688	1227	forward	0.02	-0.02	-0.185394585	0.961957329	0.413809976	ftsW
SA_RS06425	mutS CDS	1291028	1293646	2619	forward	0.02	-0.02	-0.18524262	0.94975786	0.394321184	mutS
SA_RS02085	hypothetical protein CDS	420639	>420857	>219	reverse	0.01	-0.01	-0.185052861	0.974322297	0.513351962
SA_RS07920	floA CDS	1606787	1607776	990	reverse	0.01	-0.01	-0.184561303	0.971560214	0.49361642	floA
SA_RS07630	2-oxo acid dehydrogenase subunit E2 CDS	1555520	1556794	1275	reverse	0	0	-0.184497499	0.99288707	0.567257903
SA_RS08735	tyrosine--tRNA ligase CDS	1772528	1773790	1263	reverse	0.01	-0.01	-0.18383616	0.971968813	0.500495086
SA_RS12360	hssS CDS	2417581	2418954	1374	forward	0.01	-0.01	-0.183507333	0.971560214	0.491463178	hssS
SA_RS02290	tandem-type lipoprotein CDS	460417	461202	786	forward	0	0	-0.183482457	0.99288707	0.672128544
SA_RS11100	coaW CDS	2181668	2182471	804	forward	0	0	-0.182135935	0.99288707	0.641883655	coaW
SA_RS02350	NADH dehydrogenase subunit 5 CDS	470927	472411	1485	forward	0	0	-0.181805887	0.99288707	0.574349782
SA_RS13795	nrdG CDS	2700865	2701401	537	reverse	0	0	-0.181605944	0.99288707	0.622592298	nrdG
SA_RS00265	adsA CDS	31006	33324	2319	forward	0	0	-0.180771653	0.99288707	0.67672052	adsA
SA_RS12280	thioesterase family protein CDS	2403590	2404081	492	forward	0	0	-0.180537771	0.99288707	0.59382535
SA_RS07335	hypothetical protein CDS	1501867	1503111	1245	reverse	0.01	-0.01	-0.180462878	0.969491503	0.475972918
SA_RS06105	smc CDS	1217145	1220711	3567	forward	0	0	-0.179701944	0.99288707	0.552224459	smc
SA_RS05565	srtB CDS	1111733	1112467	735	forward	0	0	-0.179453801	0.99288707	0.670659089	srtB
SA_RS07525	DUF309 domain-containing protein CDS	1535517	1536023	507	forward	0	0	-0.178814469	0.99288707	0.640867654
SA_RS04030	hypothetical protein CDS	808984	809088	105	forward	0	0	-0.178655151	0.99288707	0.66864843
SA_RS05115	aminotransferase class I/II-fold pyridoxal phosphate-dependent enzyme CDS	1023203	1024357	1155	reverse	0	0	-0.178468263	0.99288707	0.543548847
SA_RS11800	glucose uptake protein GlcU CDS	2314403	2315266	864	forward	0	0	-0.17832991	0.99288707	0.609846457
SA_RS04455	HlyC/CorC family transporter CDS	886646	887686	1041	forward	0.01	-0.01	-0.178286098	0.966548438	0.449007339
SA_RS08895	rhodanese-like domain-containing protein CDS	1815846	1816157	312	reverse	0	0	-0.177660918	0.99288707	0.630927954
SA_RS02185	superantigen-like protein SSL1 CDS	441102	441782	681	forward	0	0	-0.177556974	0.99288707	0.654784536
SA_RS02560	yabA CDS	516475	516822	348	forward	0	0	-0.176697384	0.99288707	0.578683525	yabA
SA_RS04780	ketoacyl-ACP synthase III CDS	955150	956091	942	forward	0.01	-0.01	-0.176325214	0.968246493	0.456753443
SA_RS10950	DUF1146 domain-containing protein CDS	2154380	2154613	234	reverse	0	0	-0.176168669	0.99288707	0.670840544
SA_RS12570	hypothetical protein CDS	2463240	2463422	183	reverse	0	0	-0.17584179	0.99288707	0.702925237
SA_RS01145	ABC transporter permease CDS	227874	229052	1179	forward	0.01	-0.01	-0.175837533	0.973784083	0.511019306
SA_RS03995	undecaprenyl/decaprenyl-phosphate alpha-N-acetylglucosaminyl 1-phosphate transferase CDS	800380	801435	1056	forward	0.01	-0.01	-0.175674554	0.975400336	0.518252196
SA_RS06005	peptide deformylase CDS	1197820	1198308	489	forward	0	0	-0.174758685	0.99288707	0.582211684
SA_RS13060	tandem-type lipoprotein CDS	2550528	2551301	774	reverse	0	0	-0.174675739	0.99288707	0.636975692
SA_RS04060	uvrB CDS	812941	814926	1986	forward	0	0	-0.174111629	0.99288707	0.640075818	uvrB
SA_RS05870	YggS family pyridoxal phosphate-dependent enzyme CDS	1168029	1168697	669	forward	0.01	-0.01	-0.173919108	0.971968813	0.504648538
SA_RS02235	superantigen-like protein SSL10 CDS	450053	450736	684	forward	0	0	-0.173101363	0.99288707	0.684536705
SA_RS06035	rsgA CDS	1204606	1205481	876	forward	0	0	-0.172646297	0.99288707	0.564814264	rsgA
SA_RS13010	SDR family oxidoreductase CDS	2543070	2543765	696	reverse	0	0	-0.17259154	0.99288707	0.688699214
SA_RS12590	type II toxin-antitoxin system Phd/YefM family antitoxin CDS	2466267	2466518	252	reverse	0	0	-0.172417895	0.99288707	0.603017573
SA_RS06100	ribonuclease III CDS	1216267	1216998	732	forward	0	0	-0.172399485	0.99288707	0.607733378
SA_RS11610	truA CDS	2290918	2291721	804	reverse	0	0	-0.172252223	0.99288707	0.595742468	truA
SA_RS01575	ABC transporter permease CDS	322844	324010	1167	reverse	0.01	-0.01	-0.172204585	0.974322297	0.514939913
SA_RS09375	foldase CDS	1892718	1893680	963	forward	0	0	-0.172149682	0.99288707	0.64763318
SA_RS04510	TIGR01457 family HAD-type hydrolase CDS	896097	896876	780	forward	0.01	-0.01	-0.17189444	0.975155767	0.517429591
SA_RS05460	heme A synthase CDS	1094834	1095745	912	reverse	0	0	-0.171350467	0.99288707	0.568626722
SA_RS00250	hypothetical protein CDS	27467	28801	1335	forward	0	0	-0.171240076	0.99288707	0.558500308
SA_RS01685	TIGR01741 family protein CDS	345228	345713	486	forward	0	0	-0.171154899	0.99288707	0.618795295
SA_RS06615	threonine synthase CDS	1326778	1327839	1062	forward	0	0	-0.170567238	0.99288707	0.679954857
SA_RS03845	ABC-F family ATP-binding cassette domain-containing protein CDS	768450	770333	1884	forward	0.01	-0.01	-0.170431188	0.966548438	0.448646843
SA_RS03320	DUF2922 domain-containing protein CDS	668793	669017	225	reverse	0	0	-0.170212206	0.99288707	0.714100918
SA_RS12325	zinc ribbon domain-containing protein CDS	2411587	2412969	1383	reverse	0	0	-0.170102364	0.99288707	0.601212181
SA_RS05855	ftsA CDS	1164337	1165749	1413	forward	0.01	-0.01	-0.169950377	0.968246493	0.463280207	ftsA
SA_RS06435	glycerol-3-phosphate responsive antiterminator CDS	1295674	1296216	543	forward	0	0	-0.169607293	0.99288707	0.544943422
SA_RS12400	oxidoreductase CDS	2427313	2428317	1005	forward	0	0	-0.169200014	0.99288707	0.560875676
SA_RS04645	S1 RNA-binding domain-containing protein CDS	919716	920093	378	forward	0	0	-0.168804977	0.99288707	0.649683777
SA_RS12985	carboxymuconolactone decarboxylase family protein CDS	2540401	2540823	423	reverse	0	0	-0.168177941	0.99288707	0.717609942
SA_RS06330	DNA translocase FtsK CDS	1270705	1273071	2367	forward	0	0	-0.167991115	0.99288707	0.553423716
SA_RS11375	metal-dependent hydrolase CDS	2243333	2243848	516	reverse	0	0	-0.166724686	0.99288707	0.582365164
SA_RS06860	femB CDS	1380485	1381744	1260	forward	0.01	-0.01	-0.166655002	0.971968813	0.499767092	femB
SA_RS11905	molybdenum cofactor biosynthesis protein MoaB CDS	2331299	2331805	507	reverse	0	0	-0.166612609	0.99288707	0.691264957
SA_RS07235	DUF4889 domain-containing protein CDS	1482017	1482349	333	reverse	0	0	-0.166163646	0.99288707	0.68040548
SA_RS08375	valine--tRNA ligase CDS	1693943	1696573	2631	reverse	0.01	-0.01	-0.166056515	0.971968813	0.501223254
SA_RS04835	ABC transporter permease CDS	967655	968617	963	forward	0	0	-0.165713239	0.99288707	0.671829466
SA_RS02250	restriction endonuclease subunit S CDS	452549	453760	1212	forward	0	0	-0.165593919	0.99288707	0.651894084
SA_RS12240	YnfA family protein CDS	2395351	2395677	327	reverse	0	0	-0.165505643	0.99288707	0.713531111
SA_RS00605	DNA2/NAM7 family helicase CDS	98749	101901	3153	forward	0.01	-0.01	-0.165197833	0.971560214	0.486275876
SA_RS06085	fabG CDS	1214749	1215483	735	forward	0	0	-0.164472142	0.99288707	0.592989448	fabG
SA_RS12475	DUF3139 domain-containing protein CDS	2442332	2442697	366	reverse	0	0	-0.163662785	0.99288707	0.710571619
SA_RS07875	helix-turn-helix transcriptional regulator CDS	1599418	1600041	624	reverse	0	0	-0.163086265	0.99288707	0.620776576
SA_RS11960	yut CDS	2341695	2342600	906	reverse	0	0	-0.16266558	0.99288707	0.662654743	yut
SA_RS01515	hypothetical protein CDS	312720	312854	135	forward	0	0	-0.16238841	0.99288707	0.665665283
SA_RS14740	hypothetical protein CDS	1683621	1683818	198	forward	0	0	-0.162263356	0.99288707	0.716425266
SA_RS10375	ATP-dependent helicase CDS	2045419	2046351	933	forward	0	0	-0.162080777	0.99288707	0.578763416
SA_RS04330	gcvH CDS	865727	866107	381	forward	0	0	-0.161600352	0.99288707	0.716627351	gcvH
SA_RS08920	MarR family transcriptional regulator CDS	1821811	1822212	402	reverse	0	0	-0.161579406	0.99288707	0.621010377
SA_RS03000	deoxynucleoside kinase CDS	601373	602035	663	reverse	0.01	-0.01	-0.159964161	0.971968813	0.502555412
SA_RS04185	smpB CDS	843242	843706	465	forward	0	0	-0.159767036	0.99288707	0.585586621	smpB
SA_RS07205	tdcB CDS	1473100	1474140	1041	reverse	0	0	-0.159198592	0.99288707	0.733696921	tdcB
SA_RS04430	cysteine desulfurase CDS	882383	883633	1251	forward	0	0	-0.158923585	0.99288707	0.644826857
SA_RS13925	hypothetical protein CDS	2727015	2727182	168	reverse	0	0	-0.158846552	0.99288707	0.592583497
SA_RS09380	yhaM CDS	1893801	1894742	942	reverse	0.01	-0.01	-0.158621315	0.971968813	0.496315938	yhaM
SA_RS07535	transcriptional repressor CDS	1537037	1537486	450	reverse	0	0	-0.157618361	0.99288707	0.665381994
SA_RS07860	rpoD CDS	1595381	1596487	1107	reverse	0.01	-0.01	-0.157277278	0.96916393	0.473199793	rpoD
SA_RS13905	arcC CDS	2722081	2723022	942	reverse	0	0	-0.157248343	0.99288707	0.54630101	arcC
SA_RS12895	Txe/YoeB family addiction module toxin CDS	2522494	2522760	267	reverse	0	0	-0.157216074	0.99288707	0.706767208
SA_RS04785	fabF CDS	956103	957347	1245	forward	0	0	-0.156425337	0.99288707	0.674768723	fabF
SA_RS03680	hypothetical protein CDS	738059	738346	288	forward	0	0	-0.156164833	0.99288707	0.724761583
SA_RS13165	MerR family transcriptional regulator CDS	2579359	2580123	765	reverse	0	0	-0.156072522	0.99288707	0.559394064
SA_RS07430	YpdA family putative bacillithiol disulfide reductase CDS	1517406	1518392	987	reverse	0	0	-0.155748603	0.99288707	0.61298611
SA_RS09150	type I restriction-modification system subunit M CDS	1859152	1860708	1557	reverse	0	0	-0.155405987	0.99288707	0.639449802
SA_RS03145	threonine/serine exporter ThrE family protein CDS	636107	636871	765	reverse	0	0	-0.155320616	0.99288707	0.594574193
SA_RS06645	catalase CDS	1332099	1333616	1518	forward	0	0	-0.155259808	0.99288707	0.626290007
SA_RS05140	GNAT family N-acetyltransferase CDS	1030316	1030750	435	reverse	0	0	-0.155194585	0.99288707	0.651801475
SA_RS09435	hypothetical protein CDS	1907100	1907495	396	reverse	0	0	-0.155167149	0.99288707	0.727607069
SA_RS07160	NifU N-terminal domain-containing protein CDS	1435580	1435831	252	reverse	0	0	-0.154103728	0.99288707	0.629933154
SA_RS05845	UDP-N-acetylmuramoyl-L-alanine--D-glutamate ligase CDS	1161547	1162896	1350	forward	0.01	-0.01	-0.153512255	0.96758339	0.452308908
SA_RS12555	sirohydrochlorin chelatase CDS	2460468	2461199	732	reverse	0	0	-0.153312953	0.99288707	0.744448282
SA_RS13245	VOC family protein CDS	2595125	2595931	807	forward	0	0	-0.15259074	0.99288707	0.597898799
SA_RS10630	abc-f CDS	2090307	2092235	1929	forward	0	0	-0.15245319	0.99288707	0.564266402	abc-f
SA_RS03140	threonine/serine exporter family protein CDS	635642	636094	453	reverse	0	0	-0.152195204	0.99288707	0.640062015
SA_RS03695	hypothetical protein CDS	741796	742080	285	reverse	0	0	-0.152179252	0.99288707	0.619495948
SA_RS00775	hypothetical protein CDS	141943	142065	123	forward	0	0	-0.15186802	0.99288707	0.682650659
SA_RS04885	hypothetical protein CDS	977820	978167	348	forward	0	0	-0.151273152	0.99288707	0.656326896
SA_RS06705	CcdC family protein CDS	1341314	1341781	468	forward	0	0	-0.151258251	0.99288707	0.732292606
SA_RS12810	NAD(P)-dependent oxidoreductase CDS	2505453	2506304	852	reverse	0	0	-0.150898435	0.99288707	0.58422694
SA_RS10850	UDP-N-acetylmuramoyl-tripeptide--D-alanyl-D- alanine ligase CDS	2137939	2139297	1359	reverse	0.01	-0.01	-0.150492298	0.971968813	0.497030047
SA_RS14045	flavin reductase family protein CDS	2764885	2765496	612	reverse	0	0	-0.150466893	0.99288707	0.686814987
SA_RS01175	ABC transporter ATP-binding protein CDS	233345	234937	1593	reverse	0	0	-0.150079511	0.99288707	0.627223579
SA_RS08170	cysteine desulfurase CDS	1654448	1655590	1143	reverse	0	0	-0.149552071	0.99288707	0.632175695
SA_RS03395	metal-dependent transcriptional regulator CDS	683360	684004	645	forward	0	0	-0.148593482	0.99288707	0.663395117
SA_RS09230	hypothetical protein CDS	1874725	1874961	237	forward	0	0	-0.148555416	0.99288707	0.712724152
SA_RS04700	addB CDS	932377	935850	3474	forward	0.01	-0.01	-0.148530418	0.968246493	0.469994401	addB
SA_RS10545	CPBP family intramembrane metalloprotease CDS	2074492	2075235	744	forward	0	0	-0.148504953	0.99288707	0.750164553
SA_RS05060	hypothetical protein CDS	1012856	1012987	132	reverse	0	0	-0.148441757	0.99288707	0.718936949
SA_RS05555	isdE CDS	1109815	1110693	879	forward	0	0	-0.148300707	0.99288707	0.751120809	isdE
SA_RS04720	CoA-disulfide reductase CDS	941465	942781	1317	reverse	0.01	-0.01	-0.14795354	0.973402278	0.509944338
SA_RS05605	CvpA family protein CDS	1119780	1120301	522	forward	0	0	-0.147592245	0.99288707	0.617769034
SA_RS01800	LLM class flavin-dependent oxidoreductase CDS	370176	371177	1002	forward	0	0	-0.147390161	0.99288707	0.692131089
SA_RS13285	hypothetical protein CDS	2602335	2602505	171	reverse	0	0	-0.147230466	0.99288707	0.694151203
SA_RS13445	D-lactate dehydrogenase CDS	2635605	2636603	999	reverse	0	0	-0.146955838	0.99288707	0.667424922
SA_RS05165	qoxC CDS	1035108	1035713	606	reverse	0	0	-0.14694082	0.99288707	0.654680264	qoxC
SA_RS00960	cap8O CDS	181493	182755	1263	forward	0	0	-0.146682056	0.99288707	0.682216711	cap8O
SA_RS10365	transcriptional regulator CDS	2044553	2044727	175	reverse	0	0	-0.146178636	0.99288707	0.75620603
SA_RS07155	virulence factor C CDS	1434418	1435542	1125	reverse	0.01	-0.01	-0.145950895	0.971560214	0.48544805
SA_RS10835	response regulator transcription factor CDS	2133335	2134030	696	forward	0	0	-0.14538954	0.99288707	0.706107433
SA_RS04240	hypothetical protein CDS	854886	855407	522	forward	0	0	-0.144880077	0.99288707	0.741944343
SA_RS08295	rplU CDS	1680680	1680988	309	reverse	0.02	-0.02	-0.144838378	0.96347932	0.440002493	rplU
SA_RS10870	heavy-metal-associated domain-containing protein CDS	2142431	2142640	210	reverse	0	0	-0.144548398	0.99288707	0.676938565
SA_RS13250	NAD(P)H-dependent oxidoreductase CDS	2596052	2596723	672	reverse	0	0	-0.142572822	0.99288707	0.632898749
SA_RS00185	serS CDS	12793	14079	1287	forward	0	0	-0.141706037	0.99288707	0.650855194	serS
SA_RS11730	rplP CDS	2304011	2304445	435	reverse	0.01	-0.01	-0.141359896	0.976136674	0.523570537	rplP
SA_RS06800	4-oxalocrotonate tautomerase CDS	1368054	1368239	186	reverse	0	0	-0.141217555	0.99288707	0.743320482
SA_RS10610	ammonium transporter CDS	2086294	2087544	1251	reverse	0	0	-0.141161843	0.99288707	0.712210435
SA_RS00725	sbnC CDS	130780	132534	1755	forward	0	0	-0.140672763	0.99288707	0.732365252	sbnC
SA_RS10150	phage tail family protein CDS	2017280	2018764	1485	reverse	0	0	-0.140496673	0.99288707	0.752069809
SA_RS10070	hypothetical protein CDS	2005721	2005900	180	forward	0	0	-0.140136336	0.99288707	0.756435771
SA_RS03785	hypothetical protein CDS	758532	759116	585	reverse	0	0	-0.139904723	0.99288707	0.720310099
SA_RS10670	ilvD CDS	2097592	2099280	1689	forward	0	0	-0.13976247	0.99288707	0.702462567	ilvD
SA_RS06320	pnp CDS	1266443	1268539	2097	forward	0	0	-0.139443155	0.99288707	0.566831406	pnp
SA_RS08395	hemL CDS	1699028	1700314	1287	reverse	0	0	-0.139438784	0.99288707	0.585512919	hemL
SA_RS10740	SprT family protein CDS	2115118	2115573	456	reverse	0	0	-0.139360064	0.99288707	0.670895036
SA_RS08240	recJ CDS	1668794	1671067	2274	reverse	0	0	-0.139016304	0.99288707	0.577335768	recJ
SA_RS10260	DUF1024 family protein CDS	2034141	2034386	246	reverse	0	0	-0.138842243	0.99288707	0.759292432
SA_RS04870	yjbH CDS	975743	976549	807	reverse	0	0	-0.138195927	0.99288707	0.727542531	yjbH
SA_RS01690	DUF4467 domain-containing protein CDS	346338	346712	375	forward	0	0	-0.137660088	0.99288707	0.736492631
SA_RS02660	mfd CDS	531217	534723	3507	forward	0.01	-0.01	-0.137499311	0.968246493	0.464907664	mfd
SA_RS12715	hypothetical protein CDS	2486760	2486927	168	reverse	0	0	-0.136982721	0.99288707	0.658539418
SA_RS09730	aminopeptidase CDS	1942782	1944038	1257	reverse	0	0	-0.136729147	0.99288707	0.628448136
SA_RS08275	ACT domain-containing protein CDS	1677944	1678399	456	reverse	0	0	-0.136540066	0.99288707	0.641745656
SA_RS08370	bifunctional folylpolyglutamate synthase/dihydrofolate synthase CDS	1692659	1693930	1272	reverse	0	0	-0.136480614	0.99288707	0.607238775
SA_RS11500	DeoR/GlpR transcriptional regulator CDS	2269393	2270184	792	reverse	0	0	-0.135859499	0.99288707	0.659156529
SA_RS04420	sufC CDS	880111	880872	762	forward	0	0	-0.134849719	0.99288707	0.688974074	sufC
SA_RS13115	sarU CDS	2564802	2565545	744	forward	0	0	-0.134484692	0.99288707	0.747916975	sarU
SA_RS07715	lipoate--protein ligase family protein CDS	1571130	1571960	831	reverse	0	0	-0.133920541	0.99288707	0.617654933
SA_RS11955	acyl-CoA/acyl-ACP dehydrogenase CDS	2340324	2341478	1155	reverse	0	0	-0.133264856	0.99288707	0.700024751
SA_RS11385	YjiH family protein CDS	2244354	2245724	1371	reverse	0	0	-0.133077799	0.99288707	0.724491194
SA_RS07345	3-dehydroquinate synthase CDS	1504426	1505490	1065	reverse	0	0	-0.132384594	0.99288707	0.63175425
SA_RS02540	cyclic-di-AMP receptor CDS	514185	514514	330	forward	0	0	-0.13234869	0.99288707	0.73638782
SA_RS02080	NDxxF motif lipoprotein CDS	419940	420566	627	reverse	0	0	-0.132153409	0.99288707	0.646356748
SA_RS12705	bioA CDS	2484683	2486041	1359	reverse	0	0	-0.131919213	0.99288707	0.734983899	bioA
SA_RS09260	sei CDS	1879088	1879816	729	reverse	0	0	-0.131793538	0.99288707	0.770791813	sei
SA_RS08570	acetyl-CoA carboxylase carboxyltransferase subunit alpha CDS	1737273	1738217	945	reverse	0.01	-0.01	-0.131657352	0.975155767	0.517423909
SA_RS07465	DUF1672 domain-containing protein CDS	1524138	1525094	957	reverse	0	0	-0.131596341	0.99288707	0.711773078
SA_RS06275	rimP CDS	1258478	1258945	468	forward	0	0	-0.131595412	0.99288707	0.715587193	rimP
SA_RS11565	hypothetical protein CDS	2281965	2282147	183	reverse	0	0	-0.131233888	0.99288707	0.766134085
SA_RS14290	rsmG CDS	2809792	2810511	720	reverse	0	0	-0.130958698	0.99288707	0.578849073	rsmG
SA_RS06670	CAP domain-containing protein CDS	1335735	1336751	1017	forward	0	0	-0.13025037	0.99288707	0.694422869
SA_RS09870	CamS family sex pheromone protein CDS	1967283	1968482	1200	reverse	0	0	-0.130147505	0.99288707	0.637911442
SA_RS10005	membrane protein CDS	1995651	1996175	525	reverse	0	0	-0.129761824	0.99288707	0.693942209
SA_RS07085	hypothetical protein CDS	1424658	1424858	201	reverse	0	0	-0.129136375	0.99288707	0.784314237
SA_RS11045	thymidine kinase CDS	2169392	2169991	600	reverse	0	0	-0.129027714	0.99288707	0.671445203
SA_RS08575	acetyl-CoA carboxylase carboxyltransferase subunit beta CDS	1738217	1739074	858	reverse	0	0	-0.128646253	0.99288707	0.621391695
SA_RS10985	F0F1 ATP synthase subunit B CDS	2159999	2160520	522	reverse	0	0	-0.128587824	0.99288707	0.62993816
SA_RS09790	hypothetical protein CDS	1952426	1952839	414	reverse	0	0	-0.128539673	0.99288707	0.778589128
SA_RS11830	femX CDS	2321156	2322421	1266	reverse	0	0	-0.127961262	0.99288707	0.593105798	femX
SA_RS02355	YbcC family protein CDS	472424	475129	2706	forward	0	0	-0.12750537	0.99288707	0.747950642
SA_RS12955	cntM CDS	2533196	2534497	1302	reverse	0	0	-0.127402348	0.99288707	0.786346788	cntM
SA_RS12085	fdhF CDS	2362390	2365344	2955	reverse	0	0	-0.12500175	0.99288707	0.674856942	fdhF
SA_RS13695	oxidoreductase CDS	2680771	2681631	861	forward	0	0	-0.124089766	0.99288707	0.734527004
SA_RS07545	aldo/keto reductase CDS	1538215	1539123	909	forward	0	0	-0.123389376	0.99288707	0.590505918
SA_RS00865	hypothetical protein CDS	158837	160381	1545	forward	0	0	-0.123099671	0.99288707	0.746521483
SA_RS01995	mechanosensitive ion channel family protein CDS	409131	410012	882	forward	0	0	-0.122151453	0.99288707	0.644028438
SA_RS09270	seo CDS	1880851	1881633	783	reverse	0	0	-0.122085874	0.99288707	0.767069725	seo
SA_RS11825	efflux RND transporter permease subunit CDS	2317872	2321039	3168	reverse	0	0	-0.121863606	0.99288707	0.687474835
SA_RS11035	prmC CDS	2167492	2168328	837	reverse	0	0	-0.121767989	0.99288707	0.628999152	prmC
SA_RS06555	hypothetical protein CDS	1315775	1315972	198	forward	0	0	-0.121735915	0.99288707	0.79633859
SA_RS05465	protoheme IX farnesyltransferase CDS	1096185	1097096	912	forward	0	0	-0.121420345	0.99288707	0.718672233
SA_RS07165	zinc-finger domain-containing protein CDS	1435843	1436037	195	reverse	0	0	-0.1212699	0.99288707	0.719743181
SA_RS06900	hypothetical protein CDS	1387855	1388040	186	reverse	0	0	-0.120832644	0.99288707	0.796102086
SA_RS06855	femA CDS	1379204	1380466	1263	forward	0	0	-0.120832164	0.99288707	0.67425123	femA
SA_RS02680	septum formation initiator family protein CDS	537710	538102	393	forward	0	0	-0.120495341	0.99288707	0.692042908
SA_RS13350	cidA CDS	2614391	2614786	396	reverse	0	0	-0.120374294	0.99288707	0.735157721	cidA
SA_RS12270	type 2 isopentenyl-diphosphate Delta-isomerase CDS	2401466	2402515	1050	reverse	0	0	-0.120353286	0.99288707	0.689116792
SA_RS08480	thrS CDS	1714023	1715960	1938	reverse	0	0	-0.120172385	0.99288707	0.630708834	thrS
SA_RS02130	general stress protein CDS	430210	430617	408	reverse	0	0	-0.119551848	0.99288707	0.72972704
SA_RS08820	DUF4479 domain-containing protein CDS	1794687	1795283	597	reverse	0	0	-0.118758765	0.99288707	0.602676987
SA_RS05830	ftsL CDS	1157672	1158073	402	forward	0	0	-0.118630718	0.99288707	0.70275555	ftsL
SA_RS11505	NAD-dependent protein deacylase CDS	2270390	2271130	741	forward	0	0	-0.118445582	0.99288707	0.758005512
SA_RS14200	pcp CDS	2793791	2794429	639	forward	0	0	-0.118401015	0.99288707	0.708428417	pcp
SA_RS04875	truncated hemoglobin CDS	976572	976937	366	reverse	0	0	-0.11788689	0.99288707	0.730168504
SA_RS12805	serine hydrolase CDS	2503865	2505361	1497	forward	0	0	-0.117581551	0.99288707	0.585819893
SA_RS09675	metal-dependent hydrolase CDS	1933586	1934563	978	forward	0	0	-0.116882604	0.99288707	0.752153289
SA_RS04595	FAD/NAD(P)-binding protein CDS	910963	912117	1155	reverse	0	0	-0.116684814	0.99288707	0.760695417
SA_RS06885	ABC transporter ATP-binding protein CDS	1385115	1385888	774	reverse	0	0	-0.116418918	0.99288707	0.736370214
SA_RS09800	type 1 glutamine amidotransferase CDS	1953064	1953795	732	reverse	0	0	-0.116411083	0.99288707	0.739927979
SA_RS01915	tatC CDS	392978	393640	663	reverse	0	0	-0.116054173	0.99288707	0.700477455	tatC
SA_RS04400	ABC transporter permease CDS	876616	877311	696	forward	0	0	-0.115655801	0.99288707	0.768692934
SA_RS13530	VOC family protein CDS	2652919	2653296	378	reverse	0	0	-0.115467604	0.99288707	0.748864688
SA_RS09725	acyl-CoA thioesterase CDS	1942162	1942692	531	reverse	0	0	-0.115449386	0.99288707	0.737872381
SA_RS12820	2-dehydropantoate 2-reductase CDS	2506626	2507561	936	reverse	0	0	-0.115282683	0.99288707	0.732406774
SA_RS06585	hypothetical protein CDS	1321100	1321288	189	reverse	0	0	-0.115182308	0.99288707	0.806240269
SA_RS02395	methionine ABC transporter ATP-binding protein CDS	482042	483067	1026	forward	0	0	-0.114984715	0.99288707	0.649799087
SA_RS05485	YlbF family regulator CDS	1098962	1099396	435	forward	0	0	-0.114869274	0.99288707	0.701023616
SA_RS02415	hypothetical protein CDS	486130	486399	270	reverse	0	0	-0.114223795	0.99288707	0.737149104
SA_RS07005	cspA CDS	1408832	1409032	201	reverse	0	0	-0.114015427	0.99288707	0.728553675	cspA
SA_RS10230	hypothetical protein CDS	2032333	2032749	417	reverse	0	0	-0.113831352	0.99288707	0.733703408
SA_RS11250	PTS mannitol transporter subunit IICB CDS	2212569	2214107	1539	forward	0	0	-0.113807381	0.99288707	0.718377587
SA_RS01130	hypothetical protein CDS	225363	225962	600	reverse	0	0	-0.113784471	0.99288707	0.79842774
SA_RS03400	M50 family metallopeptidase CDS	684084	684836	753	reverse	0	0	-0.113710569	0.99288707	0.716242649
SA_RS02565	tRNA1(Val) (adenine(37)-N6)-methyltransferase CDS	517096	517821	726	forward	0	0	-0.113494455	0.99288707	0.65094176
SA_RS14240	arylamine N-acetyltransferase CDS	2801470	2802264	795	forward	0	0	-0.113397708	0.99288707	0.688446629
SA_RS03560	Bax inhibitor-1 family protein CDS	716845	717489	645	forward	0	0	-0.112933581	0.99288707	0.690511739
SA_RS01000	DUF4242 domain-containing protein CDS	188955	189467	513	forward	0	0	-0.112823471	0.99288707	0.721954313
SA_RS03860	ABC transporter permease/substrate-binding protein CDS	773318	774832	1515	forward	0	0	-0.112356869	0.99288707	0.704405047
SA_RS08165	mnmA CDS	1653329	1654447	1119	reverse	0	0	-0.112345117	0.99288707	0.6391261	mnmA
SA_RS11815	hypothetical protein CDS	2316962	2317126	165	forward	0	0	-0.112177769	0.99288707	0.798491658
SA_RS09925	nicotinate phosphoribosyltransferase CDS	1979777	1981246	1470	reverse	0	0	-0.11201267	0.99288707	0.616957763
SA_RS11620	energy-coupling factor transporter ATPase CDS	2292522	2293382	861	reverse	0	0	-0.112007134	0.99288707	0.612877697
SA_RS02330	hypothetical protein CDS	467155	467469	315	forward	0	0	-0.11185669	0.99288707	0.688409066
SA_RS08220	N-acetylmuramoyl-L-alanine amidase CDS	1664301	1665176	876	reverse	0	0	-0.111279787	0.99288707	0.627296342
SA_RS00850	phnE CDS	155882	156682	801	reverse	0	0	-0.110662205	0.99288707	0.769539971	phnE
SA_RS02590	TatD family hydrolase CDS	521192	521965	774	forward	0	0	-0.109703736	0.99288707	0.623790102
SA_RS08260	queA CDS	1675265	1676290	1026	reverse	0	0	-0.109320241	0.99288707	0.724322377	queA
SA_RS04035	prfB CDS	809257	810367	1110	forward	0	0	-0.108658002	0.99288707	0.637544879	prfB
SA_RS08880	polysaccharide biosynthesis protein CDS	1805507	1807168	1662	reverse	0	0	-0.10752297	0.99288707	0.736729451
SA_RS06765	alanine:cation symporter family protein CDS	1358977	1360437	1461	forward	0	0	-0.107480325	0.99288707	0.755184372
SA_RS01595	esaA CDS	327449	330478	3030	forward	0	0	-0.10676431	0.99288707	0.672036616	esaA
SA_RS06040	ribulose-phosphate 3-epimerase CDS	1205482	1206126	645	forward	0	0	-0.106702968	0.99288707	0.671529398
SA_RS01025	DUF2294 domain-containing protein CDS	193553	193912	360	forward	0	0	-0.10668895	0.99288707	0.790058775
SA_RS07945	prmA CDS	1611297	1612235	939	reverse	0	0	-0.106537359	0.99288707	0.675983615	prmA
SA_RS03420	CDP-glycerol glycerophosphotransferase family protein CDS	687949	689052	1104	forward	0	0	-0.106066013	0.99288707	0.613189688
SA_RS04425	sufD CDS	880970	882277	1308	forward	0	0	-0.106018211	0.99288707	0.76320676	sufD
SA_RS09630	perR CDS	1924624	1925070	447	reverse	0	0	-0.105985829	0.99288707	0.759322453	perR
SA_RS02655	aminoacyl-tRNA hydrolase CDS	530645	531217	573	forward	0	0	-0.103483064	0.99288707	0.691519163
SA_RS05065	TM2 domain-containing protein CDS	1013051	1013266	216	reverse	0	0	-0.102360241	0.99288707	0.819275251
SA_RS14195	rhodanese-related sulfurtransferase CDS	2792683	2793639	957	forward	0	0	-0.101853171	0.99288707	0.797890627
SA_RS06575	sensor histidine kinase CDS	1319297	1320388	1092	forward	0	0	-0.101211473	0.99288707	0.698025373
SA_RS01495	PTS glucose transporter subunit IIA CDS	309210	310001	792	forward	0	0	-0.100964657	0.99288707	0.82352406
SA_RS10335	DUF2513 domain-containing protein CDS	2042361	2042741	381	forward	0	0	-0.100428149	0.99288707	0.79346714
SA_RS06640	amino acid permease CDS	1330441	1331895	1455	reverse	0	0	-0.100232449	0.99288707	0.725084432
SA_RS06300	rbfA CDS	1263268	1263618	351	forward	0	0	-0.099422415	0.99288707	0.683824813	rbfA
SA_RS03265	arginine--tRNA ligase CDS	657256	658917	1662	forward	0	0	-0.099192108	0.99288707	0.672712282
SA_RS10815	kdpB CDS	2126684	2128711	2028	reverse	0	0	-0.098651171	0.99288707	0.730565009	kdpB
SA_RS02705	hslO CDS	543205	544086	882	forward	0	0	-0.098516387	0.99288707	0.804435828	hslO
SA_RS06980	dapD CDS	1403636	1404355	720	forward	0	0	-0.098448425	0.99288707	0.770004439	dapD
SA_RS03160	lipoate--protein ligase family protein CDS	639329	640165	837	forward	0	0	-0.098353176	0.99288707	0.69366142
SA_RS07260	hypothetical protein CDS	1485548	1485727	180	reverse	0	0	-0.098213535	0.99288707	0.671460781
SA_RS06660	guaC CDS	1334736	1335713	978	forward	0	0	-0.097304826	0.99288707	0.76272235	guaC
SA_RS04040	hypothetical protein CDS	810521	810628	108	forward	0	0	-0.09706704	0.99288707	0.835062966
SA_RS06195	trmFO CDS	1239422	1240729	1308	forward	0	0	-0.096708741	0.99288707	0.713030647	trmFO
SA_RS06235	elongation factor Ts CDS	1246148	1247029	882	forward	0	0	-0.096137867	0.99288707	0.698465531
SA_RS04260	hypothetical protein CDS	857763	858047	285	reverse	0	0	-0.095771614	0.99288707	0.8388292
SA_RS06180	fmhC CDS	1234728	1235972	1245	forward	0	0	-0.095498441	0.99288707	0.820840213	fmhC
SA_RS06795	LCP family protein CDS	1366983	1367966	984	forward	0	0	-0.095251171	0.99288707	0.684156489
SA_RS08665	ezrA CDS	1758381	1760075	1695	reverse	0	0	-0.094954969	0.99288707	0.727987152	ezrA
SA_RS05455	pyruvate carboxylase CDS	1091242	1094694	3453	forward	0	0	-0.094381483	0.99288707	0.709358944
SA_RS06590	thermonuclease family protein CDS	1321427	1321960	534	forward	0	0	-0.093943079	0.99288707	0.800010005
SA_RS09955	cysteine hydrolase CDS	1986743	1987303	561	forward	0	0	-0.093826249	0.99288707	0.72890699
SA_RS14450	NADH dehydrogenase CDS	316575	316754	180	forward	0	0	-0.093696727	0.99288707	0.798848765
SA_RS15265	ebh CDS	1437928	1469802	31875	reverse	0	0	-0.092762838	0.99288707	0.773609512	ebh
SA_RS04180	rnr CDS	840848	843220	2373	forward	0	0	-0.092639437	0.99288707	0.657272848	rnr
SA_RS08700	alanine--glyoxylate aminotransferase family protein CDS	1764642	1765799	1158	forward	0	0	-0.09258219	0.99288707	0.780098517
SA_RS02000	DUF951 domain-containing protein CDS	410042	410245	204	forward	0	0	-0.09131591	0.99288707	0.809177803
SA_RS13275	srtA CDS	2600886	2601506	621	reverse	0	0	-0.091078874	0.99288707	0.669024396	srtA
SA_RS00670	DMT family transporter CDS	117421	118293	873	reverse	0	0	-0.091036477	0.99288707	0.844968137
SA_RS07635	alpha-ketoacid dehydrogenase subunit beta CDS	1556807	1557790	984	reverse	0	0	-0.090997703	0.99288707	0.744645845
SA_RS11860	hypothetical protein CDS	2326201	2326386	186	forward	0	0	-0.090368811	0.99288707	0.843642852
SA_RS03280	iron ABC transporter permease CDS	661110	662060	951	forward	0	0	-0.089616039	0.99288707	0.698457799
SA_RS12465	DUF4889 domain-containing protein CDS	2440199	2440555	357	forward	0	0	-0.089261177	0.99288707	0.815812558
SA_RS08300	mreD CDS	1681224	1681754	531	reverse	0	0	-0.089203512	0.99288707	0.798981072	mreD
SA_RS04405	MetQ/NlpA family ABC transporter substrate-binding protein CDS	877329	878150	822	forward	0	0	-0.089075568	0.99288707	0.815049082
SA_RS00705	sirB CDS	126538	127533	996	reverse	0	0	-0.088831564	0.99288707	0.846911943	sirB
SA_RS07605	gndA CDS	1550562	1551968	1407	reverse	0	0	-0.088728536	0.99288707	0.709682931	gndA
SA_RS03275	ABC transporter substrate-binding protein CDS	660074	660961	888	forward	0	0	-0.088237833	0.99288707	0.722558744
SA_RS03850	recQ CDS	770345	772126	1782	forward	0	0	-0.088168271	0.99288707	0.64061539	recQ
SA_RS03315	DMT family transporter CDS	667669	668598	930	reverse	0	0	-0.087009166	0.99288707	0.811332727
SA_RS02650	50S ribosomal protein L25/general stress proteinCtc CDS	529681	530334	654	forward	0	0	-0.086975255	0.99288707	0.749444968
SA_RS11705	rplE CDS	2302206	2302745	540	reverse	0	0	-0.086156079	0.99288707	0.688932192	rplE
SA_RS09995	DUF4097 family beta strand repeat protein CDS	1994195	1995037	843	reverse	0	0	-0.086119274	0.99288707	0.802273026
SA_RS15300	hypothetical protein CDS	<1525148	1525553	>406	reverse	0	0	-0.085764156	0.99288707	0.849399019
SA_RS09705	sgtB CDS	1938571	1939380	810	reverse	0	0	-0.085751608	0.99288707	0.822052259	sgtB
SA_RS05075	1,4-dihydroxy-2-naphthoate polyprenyltransferase CDS	1014034	1014972	939	reverse	0	0	-0.085019617	0.99288707	0.777036796
SA_RS07610	M20/M25/M40 family metallo-hydrolase CDS	1552036	1553169	1134	reverse	0	0	-0.084959652	0.99288707	0.776050162
SA_RS01805	glycine cleavage system protein H CDS	371211	371543	333	forward	0	0	-0.084935712	0.99288707	0.819477164
SA_RS11005	wecB CDS	2162242	2163369	1128	reverse	0	0	-0.084824148	0.99288707	0.831668813	wecB
SA_RS10660	tsaE CDS	2096620	2097081	462	reverse	0	0	-0.084795852	0.99288707	0.791438208	tsaE
SA_RS09455	queG CDS	1909453	1910580	1128	reverse	0	0	-0.0845118	0.99288707	0.753635753	queG
SA_RS05860	ftsZ CDS	1165782	1166954	1173	forward	0	0	-0.084222431	0.99288707	0.771746656	ftsZ
SA_RS13940	isaB CDS	2729954	2730481	528	reverse	0	0	-0.084190551	0.99288707	0.840702791	isaB
SA_RS06750	parE CDS	1354334	1356325	1992	forward	0	0	-0.084111034	0.99288707	0.749307692	parE
SA_RS14160	GNAT family N-acetyltransferase CDS	2785853	2786350	498	reverse	0	0	-0.083979338	0.99288707	0.84945613
SA_RS07935	mtaB CDS	1609190	1610536	1347	reverse	0	0	-0.083193488	0.99288707	0.692985365	mtaB
SA_RS09940	hypothetical protein CDS	1983392	1983499	108	forward	0	0	-0.083191932	0.99288707	0.854287193
SA_RS10830	sensor histidine kinase KdpD CDS	2130678	2133335	2658	forward	0	0	-0.082970921	0.99288707	0.784989584
SA_RS12080	DUF1641 domain-containing protein CDS	2361917	2362390	474	reverse	0	0	-0.082656337	0.99288707	0.78493525
SA_RS06950	cvfB CDS	1396031	1396933	903	reverse	0	0	-0.082545803	0.99288707	0.801487553	cvfB
SA_RS10685	ilvC CDS	2101453	2102472	1020	forward	0	0	-0.081640883	0.99288707	0.86090155	ilvC
SA_RS07565	rnz CDS	1541418	1542338	921	reverse	0	0	-0.081475655	0.99288707	0.70077081	rnz
SA_RS05915	RluA family pseudouridine synthase CDS	1176466	1177383	918	forward	0	0	-0.081222373	0.99288707	0.754085089
SA_RS06835	trpC CDS	1375540	1376322	783	forward	0	0	-0.080848092	0.99288707	0.836306918	trpC
SA_RS13220	membrane protein CDS	2591165	2592244	1080	forward	0	0	-0.080676905	0.99288707	0.804857307
SA_RS12345	ABC transporter ATP-binding protein CDS	2415058	2415723	666	reverse	0	0	-0.079760689	0.99288707	0.838812407
SA_RS00375	sulfite exporter TauE/SafE family protein CDS	53823	54467	645	forward	0	0	-0.079277088	0.99288707	0.865668435
SA_RS07705	hypothetical protein CDS	1570253	1570834	582	forward	0	0	-0.079133185	0.99288707	0.834892974
SA_RS01790	NADH-dependent flavin oxidoreductase CDS	368675	369874	1200	reverse	0	0	-0.078964646	0.99288707	0.775252358
SA_RS01435	CDP-glycerol glycerophosphotransferase family protein CDS	294674	296368	1695	forward	0	0	-0.078585644	0.99288707	0.75956972
SA_RS03650	undecaprenyl-diphosphate phosphatase CDS	730895	731770	876	reverse	0	0	-0.078295089	0.99288707	0.828106213
SA_RS11120	S-ribosylhomocysteine lyase CDS	2186360	2186830	471	forward	0	0	-0.078274929	0.99288707	0.780166077
SA_RS08755	hypothetical protein CDS	1777954	1778043	90	forward	0	0	-0.078266892	0.99288707	0.840885659
SA_RS10935	YwpF-like family protein CDS	2152031	2152471	441	forward	0	0	-0.077959106	0.99288707	0.762048089
SA_RS01645	TIGR01741 family protein CDS	340566	341057	492	forward	0	0	-0.077784755	0.99288707	0.815859582
SA_RS05745	superantigen-like protein SSL12 CDS	1143011	1143727	717	reverse	0	0	-0.077549715	0.99288707	0.840873823
SA_RS02095	ahpC CDS	422549	423118	570	reverse	0	0	-0.077355013	0.99288707	0.846520462	ahpC
SA_RS01810	protein-ADP-ribose hydrolase CDS	371544	372344	801	forward	0	0	-0.07660341	0.99288707	0.837851079
SA_RS07515	scpB CDS	1534159	1534701	543	reverse	0	0	-0.076416886	0.99288707	0.764228835	scpB
SA_RS08410	hemC CDS	1702029	1702955	927	reverse	0	0	-0.076360649	0.99288707	0.795369729	hemC
SA_RS11085	CTP synthase CDS	2177795	2179405	1611	reverse	0	0	-0.076027593	0.99288707	0.793799898
SA_RS11055	rho CDS	2170710	2172026	1317	reverse	0	0	-0.075878793	0.99288707	0.779895405	rho
SA_RS12415	hypothetical protein CDS	2429846	2429962	117	reverse	0	0	-0.075844165	0.99288707	0.870863535
SA_RS01460	tarS CDS	301718	303439	1722	forward	0	0	-0.075748166	0.99288707	0.714651311	tarS
SA_RS06700	hypothetical protein CDS	1341122	1341220	99	forward	0	0	-0.075732693	0.99288707	0.857264255
SA_RS02025	rpsR CDS	412747	412989	243	forward	0	0	-0.075686355	0.99288707	0.835503013	rpsR
SA_RS05510	coaD CDS	1101884	1102366	483	forward	0	0	-0.075084895	0.99288707	0.781990293	coaD
SA_RS06825	aminodeoxychorismate/anthranilate synthase component II CDS	1373968	1374534	567	forward	0	0	-0.074742918	0.99288707	0.856471786
SA_RS14955	hypothetical protein CDS	2545221	2545343	123	forward	0	0	-0.074602195	0.99288707	0.85077407
SA_RS01135	efflux RND transporter periplasmic adaptor subunit CDS	226088	227200	1113	forward	0	0	-0.074587682	0.99288707	0.823595055
SA_RS02070	histidine phosphatase family protein CDS	418640	419221	582	forward	0	0	-0.074307879	0.99288707	0.797715717
SA_RS07720	rhodanese-like domain-containing protein CDS	1572118	1572504	387	forward	0	0	-0.074029709	0.99288707	0.784474781
SA_RS06125	rpsP CDS	1224108	1224383	276	forward	0	0	-0.073836353	0.99288707	0.81547059	rpsP
SA_RS05545	isdC CDS	1108059	1108742	684	forward	0	0	-0.073823151	0.99288707	0.84393871	isdC
SA_RS09055	methionine adenosyltransferase CDS	1843215	1844411	1197	reverse	0	0	-0.073521752	0.99288707	0.791722433
SA_RS01985	aminotransferase class I/II-fold pyridoxal phosphate-dependent enzyme CDS	406367	407470	1104	reverse	0	0	-0.073398297	0.99288707	0.852030069
SA_RS14115	hisF CDS	2778011	2778769	759	reverse	0	0	-0.073219935	0.99288707	0.851911881	hisF
SA_RS04450	hypothetical protein CDS	885967	886281	315	reverse	0	0	-0.073065019	0.99288707	0.876268598
SA_RS10970	F0F1 ATP synthase subunit gamma CDS	2157033	2157899	867	reverse	0	0	-0.072786128	0.99288707	0.772459678
SA_RS12560	GNAT family N-acetyltransferase CDS	2461429	2461965	537	reverse	0	0	-0.07245167	0.99288707	0.835843168
SA_RS01950	low temperature requirement protein A CDS	397444	398577	1134	reverse	0	0	-0.072373448	0.99288707	0.855118688
SA_RS12545	nirD CDS	2457679	2457993	315	reverse	0	0	-0.072107627	0.99288707	0.867653918	nirD
SA_RS08290	ribosomal-processing cysteine protease Prp CDS	1680354	1680674	321	reverse	0	0	-0.071106018	0.99288707	0.815015344
SA_RS09665	DUF402 domain-containing protein CDS	1931552	1932094	543	reverse	0	0	-0.070756635	0.99288707	0.817013572
SA_RS08420	glutamyl-tRNA reductase CDS	1703834	1705180	1347	reverse	0	0	-0.070039261	0.99288707	0.80463405
SA_RS06545	hypothetical protein CDS	1313742	1313936	195	forward	0	0	-0.069569479	0.99288707	0.882814075
SA_RS10325	DUF1270 family protein CDS	2041825	2041986	162	reverse	0	0	-0.06910386	0.99288707	0.879513177
SA_RS05015	CPBP family intramembrane metalloprotease CDS	1005392	1005994	603	forward	0	0	-0.068898736	0.99288707	0.865958267
SA_RS04080	acetyltransferase CDS	820229	820714	486	forward	0	0	-0.068649942	0.99288707	0.771304768
SA_RS11545	HAD-IIB family hydrolase CDS	2277147	2277962	816	reverse	0	0	-0.068604204	0.99288707	0.808035084
SA_RS03030	sdrD CDS	608443	612600	4158	forward	0	0	-0.068516101	0.99288707	0.844773207	sdrD
SA_RS12355	hssR CDS	2416914	2417588	675	forward	0	0	-0.06844951	0.99288707	0.835424843	hssR
SA_RS07520	segregation/condensation protein A CDS	1534694	1535425	732	reverse	0	0	-0.06784436	0.99288707	0.804193843
SA_RS09720	yfkAB CDS	1940751	1941902	1152	forward	0	0	-0.067820023	0.99288707	0.786834279	yfkAB
SA_RS03415	tagG CDS	687038	687850	813	forward	0	0	-0.066864652	0.99288707	0.848502682	tagG
SA_RS07845	DEAD/DEAH box helicase CDS	1592010	1593356	1347	reverse	0	0	-0.066766735	0.99288707	0.74991696
SA_RS14640	poly(glycerol-phosphate) alpha-glucosyltransferase CDS	1010781	1010918	138	forward	0	0	-0.06671194	0.99288707	0.823705729
SA_RS09385	AAA family ATPase CDS	1894739	1897675	2937	reverse	0	0	-0.066670004	0.99288707	0.801644025
SA_RS08825	DUF1444 domain-containing protein CDS	1795312	1796169	858	reverse	0	0	-0.066600029	0.99288707	0.850826331
SA_RS02880	rlmB CDS	572959	573705	747	forward	0	0	-0.066205172	0.99288707	0.850720378	rlmB
SA_RS09340	hypothetical protein CDS	1887302	1887412	111	reverse	0	0	-0.065133989	0.99288707	0.887807691
SA_RS11845	winged helix DNA-binding protein CDS	2323979	2324419	441	forward	0	0	-0.065061985	0.99288707	0.868913338
SA_RS07890	era CDS	1602691	1603590	900	reverse	0	0	-0.064598526	0.99288707	0.775483492	era
SA_RS01675	TIGR01741 family protein CDS	344207	344668	462	forward	0	0	-0.064282652	0.99288707	0.874792721
SA_RS12470	cation:dicarboxylase symporter family transporter CDS	2440873	2442150	1278	reverse	0	0	-0.064190194	0.99288707	0.805249867
SA_RS14250	vraD CDS	2803193	2803951	759	forward	0	0	-0.06400794	0.99288707	0.889163359	vraD
SA_RS04705	addA CDS	935854	939507	3654	forward	0	0	-0.063793869	0.99288707	0.762073521	addA
SA_RS13005	DUF1433 domain-containing protein CDS	2542398	2542820	423	reverse	0	0	-0.06360741	0.99288707	0.869682087
SA_RS07510	rRNA pseudouridine synthase CDS	1533429	1534166	738	reverse	0	0	-0.063101546	0.99288707	0.791535057
SA_RS12170	Na+/H+ antiporter NhaC family protein CDS	2380160	2381473	1314	reverse	0	0	-0.062666703	0.99288707	0.80898261
SA_RS05505	rsmD CDS	1101340	1101882	543	forward	0	0	-0.062053809	0.99288707	0.833008843	rsmD
SA_RS05415	YktB family protein CDS	1084049	1084663	615	reverse	0	0	-0.061669279	0.99288707	0.827205599
SA_RS08265	ruvB CDS	1676292	1677296	1005	reverse	0	0	-0.061445205	0.99288707	0.84095017	ruvB
SA_RS08705	phosphoglycerate dehydrogenase CDS	1765786	1767390	1605	forward	0	0	-0.06134422	0.99288707	0.856820206
SA_RS04520	hypothetical protein CDS	898122	898232	111	forward	0	0	-0.061083036	0.99288707	0.893937471
SA_RS15170	seu CDS	1878163	1878934	772	reverse	0	0	-0.061050239	0.99288707	0.896968069	seu
SA_RS02860	glutamate--tRNA ligase CDS	568646	570100	1455	forward	0	0	-0.060999453	0.99288707	0.773287896
SA_RS04000	YigZ family protein CDS	801600	802241	642	reverse	0	0	-0.060798863	0.99288707	0.814449491
SA_RS00205	YybS family protein CDS	17375	18313	939	forward	0	0	-0.060600718	0.99288707	0.826666972
SA_RS02430	YibE/F family protein CDS	487587	488369	783	reverse	0	0	-0.060584944	0.99288707	0.845202464
SA_RS11030	threonylcarbamoyl-AMP synthase CDS	2166362	2167408	1047	reverse	0	0	-0.060513057	0.99288707	0.769945161
SA_RS08010	class I SAM-dependent methyltransferase CDS	1625822	1626538	717	reverse	0	0	-0.060489869	0.99288707	0.883475134
SA_RS03595	LysR family transcriptional regulator CDS	723333	724199	867	forward	0	0	-0.060368654	0.99288707	0.853774733
SA_RS03530	graS CDS	708912	709952	1041	forward	0	0	-0.060306057	0.99288707	0.781009337	graS
SA_RS01490	GntR family transcriptional regulator CDS	308357	309061	705	reverse	0	0	-0.059206149	0.99288707	0.864722785
SA_RS14150	ATP phosphoribosyltransferase regulatory subunit CDS	2783489	2784307	819	reverse	0	0	-0.059194802	0.99288707	0.89481287
SA_RS10765	PP2C family protein-serine/threonine phosphatase CDS	2119821	2120822	1002	reverse	0	0	-0.059109698	0.99288707	0.8078108
SA_RS13205	ABC transporter permease CDS	2587716	2588486	771	forward	0	0	-0.058653391	0.99288707	0.870186942
SA_RS09155	hypothetical protein CDS	1860872	1861006	135	reverse	0	0	-0.057654464	0.99288707	0.816695327
SA_RS08045	YqeG family HAD IIIA-type phosphatase CDS	1630256	1630783	528	reverse	0	0	-0.057401136	0.99288707	0.846607123
SA_RS06345	insulinase family protein CDS	1275085	1276371	1287	forward	0	0	-0.057072704	0.99288707	0.822896877
SA_RS06655	rpsN CDS	1334310	1334579	270	forward	0	0	-0.056761474	0.99288707	0.852074525	rpsN
SA_RS08640	tpx CDS	1754240	1754734	495	reverse	0	0	-0.056383132	0.99288707	0.820613219	tpx
SA_RS06360	helix-turn-helix domain-containing protein CDS	1278026	1278418	393	forward	0	0	-0.056289882	0.99288707	0.874941509
SA_RS04950	UDP-N-acetylmuramoyl-L-alanyl-D-glutamate--L- lysine ligase CDS	992491	993975	1485	forward	0	0	-0.056052337	0.99288707	0.844672699
SA_RS03885	hypothetical protein CDS	778898	778999	102	forward	0	0	-0.05589553	0.99288707	0.902919149
SA_RS05445	YlaN family protein CDS	1088873	1089148	276	forward	0	0	-0.05579342	0.99288707	0.842365219
SA_RS00240	walR CDS	24934	25635	702	forward	0	0	-0.055665475	0.99288707	0.878691712
SA_RS11405	hypothetical protein CDS	2249117	2249242	126	forward	0	0	-0.055441059	0.99288707	0.906435903
SA_RS11235	Cof-type HAD-IIB family hydrolase CDS	2208144	2209001	858	reverse	0	0	-0.055373167	0.99288707	0.814142703
SA_RS10860	rod shape-determining protein RodA CDS	2140700	2141902	1203	forward	0	0	-0.054682543	0.99288707	0.845684791
SA_RS09735	DUF1128 family protein CDS	1944041	1944241	201	reverse	0	0	-0.054390722	0.99288707	0.846090478
SA_RS02300	tandem-type lipoprotein CDS	462063	462854	792	forward	0	0	-0.054206368	0.99288707	0.908121518
SA_RS08230	bifunctional (p)ppGpp synthetase/guanosine-3',5'-bis(diphosphate) 3'-pyrophosphohydrolase CDS	1665637	1667826	2190	reverse	0	0	-0.054053308	0.99288707	0.796608325
SA_RS04275	hypothetical protein CDS	859109	859369	261	reverse	0	0	-0.053959745	0.99288707	0.908776498
SA_RS01605	esaB CDS	330908	331150	243	forward	0	0	-0.053766399	0.99288707	0.882449297	esaB
SA_RS10010	thioredoxin family protein CDS	1996296	1996859	564	forward	0	0	-0.053647092	0.99288707	0.883531147
SA_RS01140	ABC transporter ATP-binding protein CDS	227197	227877	681	forward	0	0	-0.051667892	0.99288707	0.888675711
SA_RS15165	hypothetical protein CDS	1861890	1861997	108	forward	0	0	-0.051569647	0.99288707	0.887230594
SA_RS06975	4-hydroxy-tetrahydrodipicolinate reductase CDS	1402887	1403609	723	forward	0	0	-0.051545464	0.99288707	0.880624292
SA_RS12260	DNA-3-methyladenine glycosylase CDS	2399269	2399877	609	forward	0	0	-0.051310254	0.99288707	0.877242335
SA_RS07865	DNA primase CDS	1596711	1598528	1818	reverse	0	0	-0.051117681	0.99288707	0.801104097
SA_RS08400	hemB CDS	1700362	1701336	975	reverse	0	0	-0.051102034	0.99288707	0.85301386	hemB
SA_RS13280	N-acetyltransferase CDS	2601700	2602191	492	forward	0	0	-0.051016003	0.99288707	0.83719774
SA_RS01910	FTR1 family iron permease CDS	391025	392737	1713	forward	0	0	-0.050992342	0.99288707	0.879252697
SA_RS02830	UvrB/UvrC motif-containing protein CDS	561109	561675	567	forward	0	0	-0.050732429	0.99288707	0.839073751
SA_RS00245	walK CDS	25648	27474	1827	forward	0	0	-0.049918414	0.99288707	0.803921791	walK
SA_RS05770	YfcC family protein CDS	1147946	1149502	1557	forward	0	0	-0.049783639	0.99288707	0.887381148
SA_RS05990	priA CDS	1193288	1195696	2409	forward	0	0	-0.049714678	0.99288707	0.821997539	priA
SA_RS13735	mqo CDS	2689091	2690587	1497	reverse	0	0	-0.04905628	0.99288707	0.865577776	mqo
SA_RS00685	L-lactate permease CDS	120728	122320	1593	forward	0	0	-0.048971209	0.99288707	0.876918613
SA_RS03490	hypothetical protein CDS	702506	703003	498	forward	0	0	-0.048681607	0.99288707	0.856436106
SA_RS09425	RluA family pseudouridine synthase CDS	1904245	1905066	822	forward	0	0	-0.048586487	0.99288707	0.858318866
SA_RS04900	RluA family pseudouridine synthase CDS	979642	980496	855	forward	0	0	-0.048327474	0.99288707	0.850627669
SA_RS09190	DUF4888 domain-containing protein CDS	1866080	1866661	582	forward	0	0	-0.048006239	0.994225396	0.918981231
SA_RS05425	YlaF family protein CDS	1085801	1085992	192	reverse	0	0	-0.047858527	0.99288707	0.907663911
SA_RS09050	NERD domain-containing protein CDS	1842185	1843093	909	reverse	0	0	-0.047829576	0.99288707	0.84759206
SA_RS00645	helix-turn-helix domain-containing protein CDS	108046	110283	2238	forward	0	0	-0.047753629	0.99288707	0.862992735
SA_RS09740	low molecular weight phosphotyrosine protein phosphatase CDS	1944388	1944852	465	forward	0	0	-0.047682203	0.99288707	0.906805858
SA_RS10690	2-isopropylmalate synthase CDS	2102502	2104031	1530	forward	0	0	-0.047480285	0.994225396	0.916616733
SA_RS03095	thiolase family protein CDS	628718	629857	1140	forward	0	0	-0.046955982	0.99288707	0.856079274
SA_RS13995	secA2 CDS	2747473	2749863	2391	reverse	0	0	-0.046005688	0.99288707	0.866789212	secA2
SA_RS08900	leucine--tRNA ligase CDS	1816179	1818596	2418	reverse	0	0	-0.045333559	0.99288707	0.85638127
SA_RS00660	Na/Pi cotransporter family protein CDS	113486	115147	1662	reverse	0	0	-0.045133652	0.99288707	0.871526687
SA_RS07420	(d)CMP kinase CDS	1515587	1516246	660	reverse	0	0	-0.044926162	0.99288707	0.84769887
SA_RS02200	hypothetical protein CDS	444242	444379	138	forward	0	0	-0.044580761	0.99288707	0.903713426
SA_RS06420	thiW CDS	1290234	1290725	492	forward	0	0	-0.044232643	0.99288707	0.894225369	thiW
SA_RS02005	ychF CDS	410257	411354	1098	forward	0	0	-0.043947457	0.99288707	0.875533518	ychF
SA_RS11355	sepA CDS	2239308	2239781	474	reverse	0	0	-0.043849765	0.994225396	0.91590591	sepA
SA_RS10080	hypothetical protein CDS	2006215	2006475	261	forward	0	0	-0.04338403	0.995098465	0.9226789
SA_RS03080	HAD family hydrolase CDS	624247	624894	648	forward	0	0	-0.042853839	0.99288707	0.895631024
SA_RS05720	hypothetical protein CDS	1138332	1138565	234	reverse	0	0	-0.042724346	0.99288707	0.895829764
SA_RS07455	ferredoxin CDS	1522837	1523085	249	forward	0	0	-0.042566792	0.99288707	0.898191212
SA_RS04120	clpP CDS	827630	828217	588	forward	0	0	-0.0417861	0.99288707	0.876004409	clpP
SA_RS08190	Rrf2 family transcriptional regulator CDS	1657620	1658042	423	reverse	0	0	-0.041623614	0.99288707	0.902728163
SA_RS05880	YggT family protein CDS	1169269	1169559	291	forward	0	0	-0.04143306	0.997260907	0.929133743
SA_RS11580	hypothetical protein CDS	2284611	2285258	648	reverse	0	0	-0.040996708	0.997260907	0.929027993
SA_RS05840	phospho-N-acetylmuramoyl-pentapeptide- transferase CDS	1160580	1161545	966	forward	0	0	-0.040361741	0.99288707	0.882452407
SA_RS11015	serine hydroxymethyltransferase CDS	2164050	2165288	1239	reverse	0	0	-0.040150759	0.99288707	0.896420641
SA_RS05560	isdF CDS	1110706	1111671	966	forward	0	0	-0.03973441	0.994225396	0.919189517	isdF
SA_RS00790	glycosyltransferase family 4 protein CDS	143980	145146	1167	forward	0	0	-0.03954433	0.992964034	0.909932164
SA_RS05090	menH CDS	1018162	1018965	804	forward	0	0	-0.038694507	0.99288707	0.851730584	menH
SA_RS08215	histidine--tRNA ligase CDS	1662578	1663840	1263	reverse	0	0	-0.038049293	0.99288707	0.847674943
SA_RS13085	hypothetical protein CDS	2557497	2557805	309	forward	0	0	-0.037633169	0.997260907	0.931856421
SA_RS07555	SDR family oxidoreductase CDS	1539603	1540358	756	reverse	0	0	-0.037506243	0.99288707	0.88345328
SA_RS06880	ABC transporter ATP-binding protein CDS	1384421	1385122	702	reverse	0	0	-0.037045457	0.99288707	0.901802501
SA_RS08175	LLM class flavin-dependent oxidoreductase CDS	1655902	1656915	1014	forward	0	0	-0.036817301	0.994225396	0.918153516
SA_RS11275	phosphoglucosamine mutase CDS	2225868	2227223	1356	reverse	0	0	-0.036377091	0.99288707	0.908173509
SA_RS06295	infB CDS	1260765	1262882	2118	forward	0	0	-0.036303826	0.99288707	0.898499857	infB
SA_RS05310	cytochrome ubiquinol oxidase subunit I CDS	1063314	1064675	1362	forward	0	0	-0.036207718	0.99288707	0.90757056
SA_RS02165	transposase CDS	438190	438462	273	reverse	0	0	-0.035659266	0.998679279	0.939736245
SA_RS11980	ureE CDS	2345311	2345763	453	forward	0	0	-0.035292508	0.99288707	0.907566372	ureE
SA_RS04890	GTP pyrophosphokinase family protein CDS	978184	978819	636	forward	0	0	-0.035187851	0.99288707	0.879634524
SA_RS02495	recR CDS	504705	505301	597	forward	0	0	-0.034549825	0.99288707	0.870376282	recR
SA_RS12480	MarR family transcriptional regulator CDS	2443094	2443540	447	forward	0	0	-0.034226939	0.998679279	0.941422874
SA_RS00365	DsrE/DsrF/DrsH-like family protein CDS	52363	53427	1065	reverse	0	0	-0.03422632	0.998679279	0.942124984
SA_RS01165	ABC transporter ATP-binding protein CDS	231750	232472	723	forward	0	0	-0.033967512	0.994225396	0.915743784
SA_RS11635	DNA-directed RNA polymerase subunit alpha CDS	2295111	2296055	945	reverse	0	0	-0.033951434	0.99288707	0.900558869
SA_RS13930	arginine repressor CDS	2727185	2727634	450	reverse	0	0	-0.033753618	0.998679279	0.942107279
SA_RS10885	HD domain-containing protein CDS	2144623	2145270	648	forward	0	0	-0.03368567	0.99288707	0.878473412
SA_RS07105	S41 family peptidase CDS	1427597	1429087	1491	reverse	0	0	-0.032779802	0.99288707	0.872549865
SA_RS01545	hypothetical protein CDS	316804	317196	393	forward	0	0	-0.032725307	0.998680873	0.944440784
SA_RS06215	codY CDS	1244079	1244852	774	forward	0	0	-0.03206211	0.99288707	0.900742167	codY
SA_RS03900	DMT family transporter CDS	781443	782309	867	reverse	0	0	-0.031457539	0.997260907	0.930706353
SA_RS01425	2-C-methyl-D-erythritol 4-phosphate cytidylyltransferase CDS	292918	293634	717	forward	0	0	-0.031452159	0.994225396	0.916952888
SA_RS00840	deoB CDS	153763	154941	1179	forward	0	0	-0.0313012	0.994225396	0.915617008	deoB
SA_RS08875	rRNA pseudouridine synthase CDS	1804815	1805510	696	reverse	0	0	-0.030902534	0.997486284	0.934829326
SA_RS05750	superantigen-like protein SSL13 CDS	1143835	1144560	726	reverse	0	0	-0.029809119	0.998680873	0.949328277
SA_RS06455	alpha/beta hydrolase CDS	1301115	1302029	915	forward	0	0	-0.029571939	0.99288707	0.900873122
SA_RS02685	RNA-binding protein S1 CDS	538207	538608	402	forward	0	0	-0.029531839	0.99288707	0.904976825
SA_RS12065	FAD-dependent monooxygenase CDS	2359223	2360347	1125	reverse	0	0	-0.029465717	0.992964034	0.90975173
SA_RS09395	hypothetical protein CDS	1899152	1899250	99	reverse	0	0	-0.02941727	0.998680873	0.948029802
SA_RS01470	sensor histidine kinase CDS	304502	306256	1755	forward	0	0	-0.028672992	0.99288707	0.897996496
SA_RS08730	trypsin-like peptidase domain-containing protein CDS	1771160	1772434	1275	forward	0	0	-0.028665291	0.99288707	0.903883891
SA_RS01700	formate/nitrite transporter family protein CDS	347476	348300	825	reverse	0	0	-0.028543709	0.994918601	0.920979713
SA_RS06845	trpB CDS	1376947	1378161	1215	forward	0	0	-0.027396621	0.998680873	0.945972715	trpB
SA_RS14965	E domain-containing protein CDS	2559703	2563817	4115	reverse	0	0	-0.027317044	0.997703602	0.937388059
SA_RS02875	Mini-ribonuclease 3 CDS	572547	572951	405	forward	0	0	-0.027255233	0.998680873	0.942579213
SA_RS03205	DUF443 domain-containing protein CDS	648088	648723	636	forward	0	0	-0.026269806	0.998679279	0.941820202
SA_RS01930	helix-turn-helix transcriptional regulator CDS	394648	394851	204	forward	0	0	-0.025647892	0.998680873	0.951283432
SA_RS06770	transcription antiterminator CDS	1360937	1361788	852	forward	0	0	-0.025541926	0.997686218	0.936987557
SA_RS08255	tgt CDS	1674103	1675242	1140	reverse	0	0	-0.025129696	0.997260907	0.929165391	tgt
SA_RS03565	helix-turn-helix transcriptional regulator CDS	718186	720336	2151	forward	0	0	-0.024776778	0.994225396	0.918972472
SA_RS04565	YuzB family protein CDS	904911	905147	237	forward	0	0	-0.024594984	0.997486284	0.935154619
SA_RS00750	sbnH CDS	138019	139221	1203	forward	0	0	-0.024214849	0.998680873	0.95707329	sbnH
SA_RS02720	folB CDS	546194	546559	366	forward	0	0	-0.024193973	0.998679279	0.941010465	folB
SA_RS07355	hypothetical protein CDS	1507068	1507268	201	reverse	0	0	-0.024193082	0.99656376	0.925572503
SA_RS02595	rnmV CDS	522132	522668	537	forward	0	0	-0.024136055	0.997260907	0.932960549	rnmV
SA_RS07870	kinase/pyrophosphorylase CDS	1598589	1599407	819	reverse	0	0	-0.023949111	0.99288707	0.908665189
SA_RS02380	sodium-dependent transporter CDS	478153	479490	1338	forward	0	0	-0.023344001	0.998679279	0.94163427
SA_RS06410	miaB CDS	1288297	1289841	1545	forward	0	0	-0.023161865	0.994225396	0.915770946	miaB
SA_RS12930	ABC transporter ATP-binding protein CDS	2528087	2528836	750	reverse	0	0	-0.022930605	0.998680873	0.955378972
SA_RS11880	moaD CDS	2328300	2328533	234	reverse	0	0	-0.0228006	0.997260907	0.933092939	moaD
SA_RS04255	hypothetical protein CDS	857483	857701	219	reverse	0	0	-0.022504999	0.998680873	0.958252053
SA_RS01075	brnQ CDS	210649	211998	1350	reverse	0	0	-0.022413029	0.998680873	0.951991166	brnQ
SA_RS08915	class I SAM-dependent methyltransferase CDS	1821125	1821688	564	forward	0	0	-0.021774939	0.998680873	0.954332846
SA_RS09920	nadE CDS	1978963	1979784	822	reverse	0	0	-0.021261621	0.998679279	0.939219452	nadE
SA_RS13915	argF CDS	2724560	2725570	1011	reverse	0	0	-0.021166582	0.998680873	0.948266455	argF
SA_RS06610	homoserine dehydrogenase CDS	1325492	1326772	1281	forward	0	0	-0.020652939	0.998680873	0.959415112
SA_RS04545	dltD CDS	901367	902542	1176	forward	0	0	-0.020648631	0.997667915	0.936322378	dltD
SA_RS03830	biotin-dependent carboxyltransferase family protein CDS	764762	765766	1005	forward	0	0	-0.020456685	0.997260907	0.928230705
SA_RS05575	hypothetical protein CDS	1112846	1112953	108	forward	0	0	-0.020425042	0.998680873	0.961659004
SA_RS00525	protein kinase CDS	85585	87093	1509	forward	0	0	-0.019486303	0.99656376	0.925356142
SA_RS01310	thiolase family protein CDS	267239	268423	1185	reverse	0	0	-0.019441653	0.998680873	0.96123009
SA_RS11280	YbbR-like domain-containing protein CDS	2227250	2228182	933	reverse	0	0	-0.01878051	0.998680873	0.958194056
SA_RS08315	DUF4930 family protein CDS	1682988	1683461	474	reverse	0	0	-0.018773451	0.998680873	0.953759212
SA_RS07030	toxic anion resistance protein CDS	1410623	1411759	1137	forward	0	0	-0.018073126	0.998680873	0.955266241
SA_RS09225	hypothetical protein CDS	1874153	1874647	495	forward	0	0	-0.017940743	0.998680873	0.959200136
SA_RS10780	mazE CDS	2121531	2121701	171	reverse	0	0	-0.017907158	0.998680873	0.955542846	mazE
SA_RS04050	HD domain-containing protein CDS	811789	812439	651	forward	0	0	-0.017523421	0.998680873	0.96894839
SA_RS06630	hypothetical protein CDS	1329909	1330223	315	reverse	0	0	-0.017075297	0.998680873	0.958125188
SA_RS05740	hypothetical protein CDS	1142297	1142521	225	forward	0	0	-0.017009632	0.998680873	0.96297873
SA_RS03195	hypothetical protein CDS	646126	646227	102	forward	0	0	-0.016903289	0.997486284	0.93526342
SA_RS07035	brnQ CDS	1411832	1413175	1344	reverse	0	0	-0.016744439	0.998680873	0.963697283	brnQ
SA_RS04910	monovalent cation:proton antiporter family protein CDS	981912	983756	1845	forward	0	0	-0.016743969	0.998680873	0.949552007
SA_RS09985	hypothetical protein CDS	1992474	1992647	174	reverse	0	0	-0.014347332	0.998680873	0.971497212
SA_RS06480	aminotransferase class I/II-fold pyridoxal phosphate-dependent enzyme CDS	1305297	1306535	1239	forward	0	0	-0.014286454	0.998680873	0.953627724
SA_RS08610	aminopeptidase P family protein CDS	1748504	1749559	1056	forward	0	0	-0.013608887	0.998680873	0.964950471
SA_RS05590	phenylalanine--tRNA ligase subunit beta CDS	1115371	1117773	2403	forward	0	0	-0.013597304	0.998680873	0.95101306
SA_RS10395	hypothetical protein CDS	2048178	2048420	243	forward	0	0	-0.013571084	0.998680873	0.973365013
SA_RS10255	dUTPase CDS	2033608	2034144	537	reverse	0	0	-0.012641855	0.998680873	0.978604721
SA_RS01770	N-acetylmannosamine-6-phosphate 2-epimerase CDS	362928	363596	669	forward	0	0	-0.011627091	0.998680873	0.971969374
SA_RS07840	deoxyribonuclease IV CDS	1591110	1592000	891	reverse	0	0	-0.011376769	0.998680873	0.960657375
SA_RS03965	ytxJ CDS	794228	794548	321	forward	0	0	-0.011192694	0.998680873	0.967387894	ytxJ
SA_RS13610	epoxyqueuosine reductase QueH CDS	2665753	2666475	723	reverse	0	0	-0.010875317	0.998680873	0.971249941
SA_RS11520	aldo/keto reductase CDS	2271851	2272699	849	reverse	0	0	-0.010824111	0.998680873	0.964690882
SA_RS03980	threonine/serine exporter family protein CDS	797523	798017	495	reverse	0	0	-0.010798822	0.998680873	0.969922934
SA_RS08590	pde2 CDS	1744166	1745107	942	reverse	0	0	-0.0107142	0.998680873	0.972535302	pde2
SA_RS04915	fabI CDS	984034	984804	771	forward	0	0	-0.010696321	0.998680873	0.967772769	fabI
SA_RS03230	flavodoxin family protein CDS	651994	652530	537	forward	0	0	-0.010293261	0.998680873	0.982220013
SA_RS10675	ilvB CDS	2099308	2101077	1770	forward	0	0	-0.010010846	0.998680873	0.981538495	ilvB
SA_RS08740	penicillin-binding protein CDS	1774172	1775077	906	forward	0	0	-0.009576398	0.998680873	0.971430193
SA_RS10635	hypothetical protein CDS	2092380	2092508	129	reverse	0	0	-0.008837802	0.998680873	0.984612833
SA_RS05995	hypothetical protein CDS	1196202	1197155	954	forward	0	0	-0.008357947	0.998680873	0.977052736
SA_RS12495	DUF2268 domain-containing protein CDS	2445829	2446743	915	forward	0	0	-0.00767032	0.998680873	0.982178777
SA_RS13290	hypothetical protein CDS	2602567	2602665	99	reverse	0	0	-0.007462029	0.998680873	0.973797725
SA_RS02825	CtsR family transcriptional regulator CDS	560629	561090	462	forward	0	0	-0.006853118	0.998680873	0.979598284
SA_RS13230	ring-cleaving dioxygenase CDS	2592973	2593932	960	reverse	0	0	-0.006777083	0.998680873	0.987643883
SA_RS13685	pantoate--beta-alanine ligase CDS	2679036	2679887	852	reverse	0	0	-0.006238226	0.998680873	0.976443001
SA_RS12765	AraC family transcriptional regulator CDS	2495654	2496127	474	reverse	0	0	-0.005461045	0.998680873	0.988698975
SA_RS06265	proline--tRNA ligase CDS	1251911	1253614	1704	forward	0	0	-0.005352419	0.998680873	0.981959479
SA_RS12440	magnesium transporter CorA family protein CDS	2432812	2433756	945	forward	0	0	-0.004937413	0.998680873	0.988783097
SA_RS06240	UMP kinase CDS	1247166	1247888	723	forward	0	0	-0.004855601	0.998680873	0.985278146
SA_RS02090	ahpF CDS	421010	422533	1524	reverse	0	0	-0.004851265	0.998680873	0.990304965	ahpF
SA_RS10880	cls CDS	2143111	2144595	1485	forward	0	0	-0.004495781	0.998680873	0.990242626	cls
SA_RS07820	superoxide dismutase CDS	1588022	1588621	600	reverse	0	0	-0.00441365	0.998680873	0.987986862
SA_RS02895	secE CDS	575193	575375	183	forward	0	0	-0.004392445	0.998680873	0.99243307	secE
SA_RS02890	RNA polymerase sigma factor CDS	574310	574879	570	forward	0	0	-0.004316118	0.998680873	0.992280777
SA_RS03235	GNAT family N-acetyltransferase CDS	652698	653174	477	forward	0	0	-0.004163341	0.998680873	0.990484922
SA_RS03750	HlyC/CorC family transporter CDS	751683	753032	1350	forward	0	0	-0.003612477	0.998680873	0.986465351
SA_RS10105	CHAP domain-containing protein CDS	2009768	2010523	756	reverse	0	0	-0.003084556	0.998680873	0.994784872
SA_RS01680	TIGR01741 family protein CDS	344717	345217	501	forward	0	0	-0.003012492	0.998680873	0.991586368
SA_RS11110	hypothetical protein CDS	2183672	2184865	1194	reverse	0	0	-0.001996651	0.998680873	0.992595836
SA_RS03585	hypothetical protein CDS	722312	722428	117	forward	0	0	-0.001940242	0.998680873	0.995777378
SA_RS00220	dnaB CDS	20770	22170	1401	forward	0	0	-0.001872159	0.998680873	0.994567824	dnaB
SA_RS07695	efp CDS	1568504	1569061	558	reverse	0	0	-0.001776774	0.998680873	0.994846475	efp
SA_RS11915	ATP-binding cassette domain-containing protein CDS	2333010	2333615	606	reverse	0	0	-0.001739299	0.998680873	0.995881199
SA_RS14165	energy-coupling factor transporter transmembraneprotein EcfT CDS	2786397	2787230	834	reverse	0	0	-0.001643743	0.99901536	0.99713421
SA_RS11425	sfaD CDS	2253459	2255435	1977	forward	0	0	-0.00119896	0.99901536	0.996761383	sfaD
SA_RS08810	UDP-N-acetylmuramate--L-alanine ligase CDS	1789505	1790818	1314	reverse	0	0	-0.000945039	0.99901536	0.997476637
SA_RS05050	DoxX family protein CDS	1011007	1011363	357	reverse	0	0	-0.000576277	0.999163705	0.99839423
SA_RS01705	brnQ CDS	348537	349844	1308	reverse	0	0	-0.000380523	0.999291422	0.998906635	brnQ
SA_RS12435	TetR/AcrR family transcriptional regulator CDS	2432143	2432766	624	forward	0	0	-0.000194956	0.999471978	0.999471978
SA_RS11590	hypothetical protein CDS	2288237	2288422	186	forward	0	0	0.001062751	0.999163705	0.998199965
SA_RS13620	TetR/AcrR family transcriptional regulator CDS	2667359	2667946	588	reverse	0	0	0.001784008	0.998680873	0.995365199
SA_RS12725	ABC transporter ATP-binding protein CDS	2487158	2488891	1734	reverse	0	0	0.002012255	0.998680873	0.995989011
SA_RS05500	hypothetical protein CDS	1100881	1101270	390	reverse	0	0	0.002197877	0.998680873	0.995615836
SA_RS08120	U32 family peptidase CDS	1642307	1643575	1269	reverse	0	0	0.002374955	0.998680873	0.991304369
SA_RS01635	hypothetical protein CDS	338384	338701	318	forward	0	0	0.002764892	0.998680873	0.994190821
SA_RS04210	hypothetical protein CDS	846868	847023	156	forward	0	0	0.0029944	0.998680873	0.988596265
SA_RS13050	tandem-type lipoprotein CDS	2548605	2549399	795	reverse	0	0	0.003071078	0.998680873	0.992801271
SA_RS07710	membrane protein CDS	1570848	1571066	219	forward	0	0	0.003088159	0.998680873	0.994739813
SA_RS08225	D-tyrosyl-tRNA(Tyr) deacylase CDS	1665173	1665625	453	reverse	0	0	0.00330925	0.998680873	0.987602515
SA_RS11625	energy-coupling factor transporter ATPase CDS	2293379	2294188	810	reverse	0	0	0.003320641	0.998680873	0.989794014
SA_RS12650	cation transporter CDS	2474585	2475451	867	reverse	0	0	0.003427605	0.998680873	0.990663408
SA_RS06050	50S ribosomal protein L28 CDS	1207155	1207343	189	reverse	0	0	0.003898042	0.998680873	0.990623898
SA_RS12845	ABC transporter ATP-binding protein CDS	2511766	2512992	1227	reverse	0	0	0.00413981	0.998680873	0.987450655
SA_RS05945	carB CDS	1183131	1186304	3174	forward	0	0	0.004329573	0.998680873	0.991333805	carB
SA_RS02730	hypothetical protein CDS	547426	547518	93	forward	0	0	0.005390028	0.998680873	0.987562212
SA_RS02600	rsmA CDS	522679	523572	894	forward	0	0	0.005464946	0.998680873	0.983703368	rsmA
SA_RS02485	dnaX CDS	502594	504291	1698	forward	0	0	0.005674379	0.998680873	0.980867997	dnaX
SA_RS08710	hypothetical protein CDS	1767484	1767579	96	forward	0	0	0.006563712	0.998680873	0.985962896
SA_RS06390	TIGR00282 family metallophosphoesterase CDS	1284212	1285009	798	forward	0	0	0.006851461	0.998680873	0.983995145
SA_RS05710	hypothetical protein CDS	1137525	1137710	186	reverse	0	0	0.006969167	0.998680873	0.988024999
SA_RS04690	lepB CDS	931102	931626	525	forward	0	0	0.007071935	0.998680873	0.978778085	lepB
SA_RS10795	PH domain-containing protein CDS	2123363	2123854	492	reverse	0	0	0.007815595	0.998680873	0.971046255
SA_RS08000	ComE operon protein 2 CDS	1624543	1625004	462	reverse	0	0	0.008275202	0.998680873	0.985297357
SA_RS01385	hypothetical protein CDS	285540	285637	98	forward	0	0	0.008536372	0.998680873	0.971693453
SA_RS05215	purQ CDS	1044170	1044841	672	forward	0	0	0.008538479	0.998680873	0.977175506	purQ
SA_RS02535	dTMP kinase CDS	513540	514157	618	forward	0	0	0.009358443	0.998680873	0.967806264
SA_RS00295	protein rep CDS	37200	38183	984	reverse	0	0	0.009485325	0.998680873	0.964028854
SA_RS11820	hypothetical protein CDS	2317371	2317688	318	forward	0	0	0.009501573	0.998680873	0.980977896
SA_RS03700	DUF1361 domain-containing protein CDS	742077	742694	618	reverse	0	0	0.01041713	0.998680873	0.97955393
SA_RS13065	DUF3427 domain-containing protein CDS	2551608	2554469	2862	reverse	0	0	0.010454909	0.998680873	0.975817847
SA_RS10865	hypothetical protein CDS	2142166	2142303	138	reverse	0	0	0.010848697	0.998680873	0.974741301
SA_RS06495	hypothetical protein CDS	1308998	1309195	198	forward	0	0	0.010946468	0.998680873	0.977793889
SA_RS07800	rhomboid family intramembrane serine protease CDS	1583341	1584804	1464	reverse	0	0	0.011184858	0.998680873	0.968694907
SA_RS06535	minor capsid protein CDS	<1313095	>1313298	>204	forward	0	0	0.011411913	0.998680873	0.979193818
SA_RS05100	sspC CDS	1020017	1020346	330	reverse	0	0	0.011616429	0.998680873	0.975594966	sspC
SA_RS05600	zapA CDS	1119513	1119779	267	forward	0	0	0.012355245	0.998680873	0.958772727	zapA
SA_RS06230	hypothetical protein CDS	1246000	1246113	114	forward	0	0	0.012393923	0.998680873	0.977725765
SA_RS07620	aromatic acid exporter family protein CDS	1553738	1554718	981	reverse	0	0	0.012418652	0.998680873	0.965492784
SA_RS12780	amino acid permease CDS	2498051	2499446	1396	forward	0	0	0.012757956	0.998680873	0.976454047
SA_RS07660	polyprenyl synthetase family protein CDS	1562949	1563830	882	reverse	0	0	0.01284176	0.998680873	0.974297679
SA_RS12535	nitrate reductase subunit alpha CDS	2452713	2456402	3690	reverse	0	0	0.013730685	0.998680873	0.972690861
SA_RS01405	PTS galactitol transporter subunit IIC CDS	288843	290102	1260	forward	0	0	0.013743324	0.998680873	0.975058903
SA_RS13860	nsaS CDS	2713024	2713911	888	reverse	0	0	0.014007228	0.998680873	0.952743458	nsaS
SA_RS07745	hypothetical protein CDS	1577464	1577610	147	reverse	0	0	0.014291985	0.998680873	0.974961277
SA_RS03975	pepT CDS	796283	797509	1227	reverse	0	0	0.014661222	0.998680873	0.954981939	pepT
SA_RS08360	prepilin peptidase CDS	1691682	1692389	708	reverse	0	0	0.015003377	0.998680873	0.97460158
SA_RS08630	acetate kinase CDS	1751880	1753082	1203	reverse	0	0	0.01509383	0.998680873	0.960034078
SA_RS13200	ATP-binding cassette domain-containing protein CDS	2587019	2587714	696	forward	0	0	0.015219671	0.998680873	0.963345645
SA_RS06270	DNA polymerase III subunit alpha CDS	1253878	1258188	4311	forward	0	0	0.015339281	0.998680873	0.947207078
SA_RS03455	YitT family protein CDS	696242	697075	834	forward	0	0	0.015387971	0.998680873	0.962496729
SA_RS06065	recG CDS	1210011	1212071	2061	forward	0	0	0.015441965	0.998679279	0.941770798	recG
SA_RS10000	DUF1700 domain-containing protein CDS	1995034	1995591	558	reverse	0	0	0.015485537	0.998680873	0.969942271
SA_RS00885	adhE CDS	164457	167066	2610	forward	0	0	0.015762378	0.998680873	0.968829214	adhE
SA_RS08130	O-methyltransferase CDS	1644513	1645151	639	reverse	0	0	0.015823408	0.998680873	0.966797792
SA_RS12295	hypothetical protein CDS	2405733	2406371	639	forward	0	0	0.015841632	0.998680873	0.970971581
SA_RS09325	protoporphyrinogen oxidase CDS	1883870	1885270	1401	reverse	0	0	0.017886928	0.998680873	0.946233745
SA_RS05910	lspA CDS	1175975	1176466	492	forward	0	0	0.017898801	0.998680873	0.963470335	lspA
SA_RS13110	sarT CDS	2564122	2564478	357	reverse	0	0	0.018119985	0.998680873	0.967558105	sarT
SA_RS06755	parC CDS	1356325	1358727	2403	forward	0	0	0.018831189	0.998680873	0.946164102	parC
SA_RS14090	icaB CDS	2772001	2772873	873	forward	0	0	0.01914152	0.998680873	0.962868649	icaB
SA_RS06510	hypothetical protein CDS	1311306	1311416	111	forward	0	0	0.019164756	0.998680873	0.964979208
SA_RS08160	tetratricopeptide repeat protein CDS	1651966	1652634	669	reverse	0	0	0.020293518	0.998680873	0.950781189
SA_RS01650	DUF5079 family protein CDS	341260	341943	684	forward	0	0	0.021646409	0.998680873	0.95319881
SA_RS12125	hypothetical protein CDS	2373404	2373760	357	forward	0	0	0.021838298	0.998679279	0.942150263
SA_RS08520	polA CDS	1722097	1724727	2631	reverse	0	0	0.022358208	0.992964034	0.910661752	polA
SA_RS05185	DUF5011 domain-containing protein CDS	1039362	1039679	318	reverse	0	0	0.02314025	0.997260907	0.933510128
SA_RS09645	glutamate-1-semialdehyde 2,1-aminomutase CDS	1926659	1927948	1290	forward	0	0	0.023235359	0.997260907	0.932961857
SA_RS06160	ribonuclease HII CDS	1230383	1231150	768	forward	0	0	0.023898729	0.998680873	0.947321581
SA_RS03895	queF CDS	780923	781423	501	reverse	0	0	0.023915787	0.998680873	0.951397489	queF
SA_RS08205	hypothetical protein CDS	1660335	1660463	129	reverse	0	0	0.024247239	0.998680873	0.95901278
SA_RS06380	rny CDS	1281967	1283526	1560	forward	0	0	0.024582473	0.997667915	0.936524246	rny
SA_RS00160	recF CDS	3912	5024	1113	forward	0	0	0.025229047	0.99288707	0.897782933	recF
SA_RS11170	class I mannose-6-phosphate isomerase CDS	2194552	2195490	939	reverse	0	0	0.025326078	0.994225396	0.918598482
SA_RS04500	DUF3055 domain-containing protein CDS	895299	895565	267	reverse	0	0	0.025415747	0.998680873	0.947055365
SA_RS08320	hypothetical protein CDS	1683935	1684219	285	reverse	0	0	0.025995782	0.998680873	0.947950095
SA_RS04980	bifunctional metallophosphatase/5'-nucleotidase CDS	1000940	1002451	1512	forward	0	0	0.026388459	0.99288707	0.899846614
SA_RS09785	aromatic acid exporter family protein CDS	1951009	1951995	987	forward	0	0	0.026932163	0.994225396	0.918979073
SA_RS10825	kdpF CDS	2130430	2130540	111	reverse	0	0	0.02739014	0.998680873	0.947587375	kdpF
SA_RS01900	EfeM/EfeO family lipoprotein CDS	388964	389818	855	forward	0	0	0.027460473	0.998680873	0.953173054
SA_RS12965	cntK CDS	2535319	2536140	822	reverse	0	0	0.027549469	0.998680873	0.949781343	cntK
SA_RS05335	hypothetical protein CDS	1068676	1068798	123	reverse	0	0	0.027590225	0.998680873	0.950625423
SA_RS09820	3'-5' exonuclease CDS	1956292	1956846	555	forward	0	0	0.027591536	0.99656376	0.924967505
SA_RS09420	GAF domain-containing sensor histidine kinase CDS	1902970	1904082	1113	reverse	0	0	0.027733594	0.992964034	0.910363451
SA_RS04070	HPr kinase/phosphorylase CDS	818444	819376	933	forward	0	0	0.028003394	0.99288707	0.881321823
SA_RS11570	retron St85 family RNA-directed DNA polymerase CDS	2282721	2283737	1017	reverse	0	0	0.028265708	0.998680873	0.944243969
SA_RS05085	menD CDS	1016502	1018175	1674	forward	0	0	0.028577999	0.99288707	0.898065624	menD
SA_RS11145	deoD CDS	2189902	2190612	711	forward	0	0	0.029375179	0.994258748	0.91998605	deoD
SA_RS03520	graX CDS	707306	708229	924	forward	0	0	0.029540276	0.997260907	0.930270475	graX
SA_RS02110	hypothetical protein CDS	425918	426016	99	forward	0	0	0.030123088	0.998680873	0.948233348
SA_RS04960	peptide chain release factor 3 CDS	994216	995778	1563	forward	0	0	0.030692137	0.99288707	0.908722287
SA_RS08280	obgE CDS	1678412	1679704	1293	reverse	0	0	0.030756844	0.995098465	0.922258907	obgE
SA_RS08470	infC CDS	1711348	1711875	528	reverse	0	0	0.030813734	0.99288707	0.889602968	infC
SA_RS04150	triose-phosphate isomerase CDS	835146	835907	762	forward	0	0	0.031001832	0.997486284	0.935081575
SA_RS12315	multidrug effflux MFS transporter CDS	2410110	2411318	1209	reverse	0	0	0.031239565	0.995098465	0.921864184
SA_RS14265	cold-shock protein CDS	2806496	2806696	201	forward	0	0	0.032084476	0.997260907	0.933019229
SA_RS02810	pdxS CDS	557598	558485	888	forward	0	0	0.032168554	0.997260907	0.930532514	pdxS
SA_RS10975	F0F1 ATP synthase subunit alpha CDS	2157930	2159438	1509	reverse	0	0	0.032208538	0.99288707	0.902276762
SA_RS11910	ThiF family adenylyltransferase CDS	2331836	2332840	1005	reverse	0	0	0.03222625	0.997260907	0.933516082
SA_RS03105	hypothetical protein CDS	630200	630469	270	forward	0	0	0.033286741	0.994225396	0.915910106
SA_RS05935	dihydroorotase CDS	1180762	1182036	1275	forward	0	0	0.033551074	0.997667915	0.936586206
SA_RS00560	cstR CDS	91124	91384	261	reverse	0	0	0.033807271	0.997260907	0.933062073	cstR
SA_RS09970	aldehyde dehydrogenase CDS	1988703	1990082	1380	forward	0	0	0.03426311	0.99288707	0.88345413
SA_RS04155	2,3-bisphosphoglycerate-independent phosphoglycerate mutase CDS	835910	837427	1518	forward	0	0	0.034340462	0.997260907	0.930555192
SA_RS13630	CocE/NonD family hydrolase CDS	2668089	2669771	1683	forward	0	0	0.034396605	0.99288707	0.880852779
SA_RS09850	gatB CDS	1962088	1963515	1428	reverse	0	0	0.034468334	0.99288707	0.8635096	gatB
SA_RS05585	pheS CDS	1114313	1115371	1059	forward	0	0	0.034491042	0.99288707	0.884753504	pheS
SA_RS07340	aroA CDS	1503118	1504416	1299	reverse	0	0	0.035151437	0.99288707	0.877398684	aroA
SA_RS06985	amidohydrolase CDS	1404498	1405649	1152	forward	0	0	0.03549592	0.997260907	0.926729994
SA_RS05970	fibronectin-binding domain-containing protein CDS	1189060	1190757	1698	reverse	0	0	0.035687408	0.99288707	0.869187942
SA_RS11930	fdhD CDS	2335372	2336169	798	forward	0	0	0.035820866	0.994191152	0.913020492	fdhD
SA_RS00795	O-antigen ligase family protein CDS	145127	146365	1239	forward	0	0	0.036162555	0.996262485	0.924141827
SA_RS13985	gtfB CDS	2744596	2745954	1359	reverse	0	0	0.036403432	0.99288707	0.881788233	gtfB
SA_RS12145	bile acid:sodium symporter family protein CDS	2374950	2375867	918	reverse	0	0	0.036544461	0.994225396	0.916006947
SA_RS03190	Rrf2 family transcriptional regulator CDS	645628	646068	441	reverse	0	0	0.036601156	0.994258748	0.919737261
SA_RS07310	bshA CDS	1497910	1499052	1143	reverse	0	0	0.036817466	0.99288707	0.879638476	bshA
SA_RS02570	GIY-YIG nuclease family protein CDS	517814	518062	249	forward	0	0	0.037474439	0.99288707	0.8957191
SA_RS03090	long-chain fatty acid--CoA ligase CDS	627340	628716	1377	forward	0	0	0.037640496	0.99288707	0.904841619
SA_RS09205	DUF1828 domain-containing protein CDS	1868086	1868877	792	forward	0	0	0.038312113	0.994225396	0.917691083
SA_RS12430	YhgE/Pip domain-containing protein CDS	2430705	2431982	1278	reverse	0	0	0.038475991	0.99288707	0.863552366
SA_RS02670	nucleotide pyrophosphohydrolase CDS	536239	537432	1194	forward	0	0	0.038629242	0.99288707	0.886042249
SA_RS06250	isoprenyl transferase CDS	1248834	1249604	771	forward	0	0	0.038783777	0.99288707	0.899506478
SA_RS05315	cytochrome d ubiquinol oxidase subunit II CDS	1064672	1065691	1020	forward	0	0	0.039692302	0.994225396	0.913647584
SA_RS05610	polX CDS	1120374	1122086	1713	forward	0	0	0.040305678	0.99288707	0.881164941	polX
SA_RS02295	tandem-type lipoprotein CDS	461221	462003	783	forward	0	0	0.0407477	0.997260907	0.931150534
SA_RS04680	glucose-6-phosphate isomerase CDS	928866	930197	1332	forward	0	0	0.041074599	0.99288707	0.879149166
SA_RS12550	NAD(P)/FAD-dependent oxidoreductase CDS	2457997	2460402	2406	reverse	0	0	0.041361459	0.997260907	0.930016193
SA_RS15260	hypothetical protein CDS	845367	>845614	>248	reverse	0	0	0.041486949	0.99288707	0.90142977
SA_RS11780	NCS2 family permease CDS	2309578	2310912	1335	reverse	0	0	0.041540751	0.99288707	0.899474161
SA_RS08210	aspS CDS	1660796	1662562	1767	reverse	0	0	0.041780808	0.99288707	0.832931588	aspS
SA_RS03580	cupin domain-containing protein CDS	721747	722220	474	forward	0	0	0.041987192	0.99288707	0.892816586
SA_RS06055	Asp23/Gls24 family envelope stress response protein CDS	1207786	1208160	375	forward	0	0	0.042377054	0.99288707	0.892055196
SA_RS09795	hypothetical protein CDS	1952868	1952978	111	reverse	0	0	0.042431253	0.995098465	0.922299521
SA_RS10785	alr CDS	2121786	2122934	1149	reverse	0	0	0.042453115	0.99288707	0.859340118	alr
SA_RS11665	secY CDS	2298151	2299443	1293	reverse	0	0	0.042677005	0.99288707	0.900494245	secY
SA_RS04395	methionine ABC transporter ATP-binding protein CDS	875598	876623	1026	forward	0	0	0.043251298	0.99288707	0.897774306
SA_RS01430	alcohol dehydrogenase catalytic domain-containing protein CDS	293627	294652	1026	forward	0	0	0.043390001	0.99288707	0.895236262
SA_RS01340	ABC transporter substrate-binding protein CDS	277228	278703	1476	reverse	0	0	0.043811008	0.992964034	0.910758695
SA_RS04925	alanine:cation symporter family protein CDS	986428	987996	1569	forward	0	0	0.043836927	0.99288707	0.852023302
SA_RS04125	TIGR01777 family oxidoreductase CDS	828460	829362	903	reverse	0	0	0.044014877	0.99288707	0.853465874
SA_RS07815	penicillin-binding protein 2 CDS	1585826	1587901	2076	reverse	0	0	0.044225957	0.99288707	0.85657283
SA_RS04160	eno CDS	837557	838861	1305	forward	0	0	0.044432195	0.99288707	0.898969469	eno
SA_RS07785	MTH1187 family thiamine-binding protein CDS	1581845	1582174	330	reverse	0	0	0.045287347	0.99288707	0.876390256
SA_RS03630	GNAT family N-acetyltransferase CDS	728373	728915	543	forward	0	0	0.045769686	0.99288707	0.896673574
SA_RS12890	M42 family metallopeptidase CDS	2521063	2522139	1077	reverse	0	0	0.045795801	0.99288707	0.898870925
SA_RS09360	HIT family protein CDS	1890292	1890714	423	forward	0	0	0.045896105	0.99288707	0.901741007
SA_RS14060	tyrosine-protein phosphatase CDS	2766789	2767556	768	reverse	0	0	0.046523172	0.99288707	0.896806555
SA_RS03260	DUF1934 domain-containing protein CDS	656843	657259	417	forward	0	0	0.046888428	0.99288707	0.849821222
SA_RS10405	sph CDS	<2049571	2050401	>831	forward	0	0	0.047363797	0.99288707	0.886233042	sph
SA_RS10800	PH domain-containing protein CDS	2123841	2125424	1584	reverse	0	0	0.048082391	0.99288707	0.889617604
SA_RS01360	hypothetical protein CDS	280913	281020	108	forward	0	0	0.048136603	0.994191152	0.912294395
SA_RS06080	fabD CDS	1213830	1214756	927	forward	0	0	0.048874396	0.99288707	0.844551191	fabD
SA_RS09905	staphostatin A CDS	1977318	1977644	327	forward	0	0	0.048916372	0.994191152	0.913032691
SA_RS05195	purE CDS	1041604	1042086	483	forward	0	0	0.048926621	0.99288707	0.888415994	purE
SA_RS04940	MFS transporter CDS	989715	990905	1191	reverse	0	0	0.049940275	0.99288707	0.884465307
SA_RS13035	hypothetical protein CDS	2546677	2546964	288	reverse	0	0	0.050144249	0.99288707	0.844149198
SA_RS03745	nagA CDS	750281	751462	1182	forward	0	0	0.050397111	0.99288707	0.871647861	nagA
SA_RS04575	NAD(P)/FAD-dependent oxidoreductase CDS	905973	907181	1209	forward	0	0	0.050579214	0.99288707	0.811823579
SA_RS08780	ccpA CDS	1784194	1785183	990	reverse	0	0	0.050616755	0.99288707	0.895761654	ccpA
SA_RS08720	PTS transporter subunit EIIC CDS	1768777	1770243	1467	reverse	0	0	0.050857603	0.99288707	0.85458835
SA_RS01335	PrsW family intramembrane metalloprotease CDS	275772	276914	1143	forward	0	0	0.051119314	0.99288707	0.875911811
SA_RS04250	cold-shock protein CDS	856791	856991	201	forward	0	0	0.051192976	0.99288707	0.873151134
SA_RS05355	alpha-ketoacid dehydrogenase subunit beta CDS	1071958	1072935	978	forward	0	0	0.051196951	0.99288707	0.874165303
SA_RS03710	norA CDS	743511	744677	1167	forward	0	0	0.051819247	0.99288707	0.897493856	norA
SA_RS13140	hypothetical protein CDS	2574989	2575091	103	reverse	0	0	0.051963018	0.99288707	0.881937014
SA_RS04710	fumarylacetoacetate hydrolase family protein CDS	939673	940575	903	forward	0	0	0.052017804	0.99288707	0.845629768
SA_RS09020	CrcB family protein CDS	1838790	1839143	354	forward	0	0	0.052131442	0.99288707	0.908498914
SA_RS01375	PTS transporter subunit EIIC CDS	282604	284133	1530	reverse	0	0	0.052802878	0.99288707	0.857630045
SA_RS02885	NYN domain-containing protein CDS	573705	574229	525	forward	0	0	0.053442462	0.99288707	0.87677924
SA_RS10380	hypothetical protein CDS	2046357	2046698	342	forward	0	0	0.054246276	0.99288707	0.897230929
SA_RS02665	polysaccharide biosynthesis protein CDS	534713	536239	1527	forward	0	0	0.054626502	0.99288707	0.83223113
SA_RS00255	two-component system regulatory protein YycI CDS	28802	29590	789	forward	0	0	0.054682398	0.99288707	0.781502453
SA_RS09980	YolD-like family protein CDS	1991500	1991901	402	forward	0	0	0.054726086	0.99288707	0.835984188
SA_RS06570	ABC transporter permease CDS	1318562	1319293	732	forward	0	0	0.055089292	0.99288707	0.904995225
SA_RS08695	OsmC family protein CDS	1764081	1764527	447	forward	0	0	0.055213591	0.99288707	0.818623356
SA_RS01070	rocD CDS	209206	210390	1185	reverse	0	0	0.055229623	0.99288707	0.867059114	rocD
SA_RS11870	moaA CDS	2326652	2327674	1023	reverse	0	0	0.05556004	0.99288707	0.818291616	moaA
SA_RS07790	ROK family glucokinase CDS	1582174	1583160	987	reverse	0	0	0.055634166	0.99288707	0.856194874
SA_RS12000	sarR CDS	2348097	2348444	348	reverse	0	0	0.056148897	0.99288707	0.894762888	sarR
SA_RS06735	acyl-CoA thioesterase CDS	1352174	1352641	468	forward	0	0	0.056833151	0.99288707	0.80622254
SA_RS07075	arlR CDS	1423544	1424187	644	reverse	0	0	0.057123502	0.99288707	0.870296849	arlR
SA_RS04955	YueH family protein CDS	993956	994216	261	forward	0	0	0.057677277	0.99288707	0.878643187
SA_RS08840	PepSY domain-containing protein CDS	1797808	1798119	312	forward	0	0	0.057991192	0.99288707	0.881654197
SA_RS09390	exonuclease SbcCD subunit D CDS	1897665	1898861	1197	reverse	0	0	0.058414044	0.99288707	0.865879998
SA_RS09200	hypothetical protein CDS	1867608	1868081	474	forward	0	0	0.059363602	0.99288707	0.889816627
SA_RS11365	hemolysin III family protein CDS	2241400	2242083	684	reverse	0	0	0.060189129	0.99288707	0.788195672
SA_RS09415	response regulator transcription factor CDS	1902325	1902948	624	reverse	0	0	0.060372621	0.99288707	0.866951989
SA_RS13295	sdaAA CDS	2602684	2603583	900	reverse	0	0	0.060704326	0.99288707	0.884319934	sdaAA
SA_RS12225	MOSC domain-containing protein CDS	2393413	2394066	654	forward	0	0	0.061375194	0.99288707	0.808404014
SA_RS08655	cysteine desulfurase CDS	1756869	1758017	1149	reverse	0	0	0.062026612	0.99288707	0.82108863
SA_RS02840	ATP-dependent Clp protease ATP-binding subunit CDS	562686	565142	2457	forward	0	0	0.062114074	0.99288707	0.777767249
SA_RS07220	dynamin family protein CDS	1476727	1480167	3441	reverse	0	0	0.062532691	0.99288707	0.758541141
SA_RS01880	NAD(P)H-dependent oxidoreductase CDS	386167	386733	567	forward	0	0	0.063058486	0.99288707	0.810909948
SA_RS07895	cdd CDS	1603591	1603995	405	reverse	0	0	0.063524595	0.99288707	0.84503493	cdd
SA_RS06675	lexA CDS	1337131	1337754	624	reverse	0	0	0.063629229	0.99288707	0.757081633	lexA
SA_RS01960	acetyl-CoA C-acetyltransferase CDS	399116	400297	1182	forward	0	0	0.063795728	0.99288707	0.847463428
SA_RS10700	leuC CDS	2105094	2106464	1371	forward	0	0	0.064624201	0.99288707	0.878674682	leuC
SA_RS03610	DUF1129 family protein CDS	726135	726824	690	reverse	0	0	0.065334238	0.99288707	0.842325276
SA_RS01555	linear amide C-N hydrolase CDS	318934	319926	993	forward	0	0	0.06629804	0.99288707	0.877573175
SA_RS00540	TIGR04141 family sporadically distributed protein CDS	87680	89425	1746	forward	0	0	0.067173972	0.99288707	0.853757764
SA_RS12285	hypothetical protein CDS	2404078	2404497	420	forward	0	0	0.067523116	0.99288707	0.821948673
SA_RS03545	DUF47 domain-containing protein CDS	713459	714076	618	forward	0	0	0.06799611	0.99288707	0.875719334
SA_RS12760	multidrug effflux MFS transporter CDS	2494320	2495531	1212	forward	0	0	0.068301446	0.99288707	0.810236585
SA_RS07575	AraC family transcriptional regulator CDS	1544365	1545231	867	forward	0	0	0.068750633	0.99288707	0.76774194
SA_RS03955	GrpB family protein CDS	792558	793076	519	reverse	0	0	0.069471531	0.99288707	0.86394853
SA_RS00615	phosphatidylinositol-specific phospholipase C CDS	102646	103632	987	forward	0	0	0.069737137	0.99288707	0.823397442
SA_RS11945	nucleoside hydrolase CDS	2337863	2338804	942	reverse	0	0	0.070031208	0.99288707	0.804255657
SA_RS07050	hypothetical protein CDS	1416273	1416476	204	reverse	0	0	0.070086972	0.99288707	0.870836699
SA_RS11165	hypothetical protein CDS	2194291	2194521	231	reverse	0	0	0.070510822	0.99288707	0.805197851
SA_RS03990	GGDEF domain-containing protein CDS	798992	800062	1071	reverse	0	0	0.071015234	0.99288707	0.794599415
SA_RS02555	stage 0 sporulation family protein CDS	515655	516458	804	forward	0	0	0.071365881	0.99288707	0.807130865
SA_RS02870	cysteine--tRNA ligase CDS	571154	572554	1401	forward	0	0	0.071382135	0.99288707	0.826839619
SA_RS07070	arlS CDS	1422192	1423547	1356	reverse	0	0	0.07142086	0.99288707	0.807561002	arlS
SA_RS02270	lpl1 CDS	457119	457892	774	forward	0	0	0.071819455	0.99288707	0.870386152	lpl1
SA_RS09930	nitric oxide synthase oxygenase CDS	1981430	1982506	1077	forward	0	0	0.072072269	0.99288707	0.811294446
SA_RS11070	UDP-N-acetylglucosamine 1-carboxyvinyltransferase CDS	2174362	2175621	1260	reverse	0	0	0.072280846	0.99288707	0.737910506
SA_RS07965	hrcA CDS	1616073	1617050	978	reverse	0	0	0.072328977	0.99288707	0.780084268	hrcA
SA_RS08155	ATP-dependent RecD-like DNA helicase CDS	1649487	1651964	2478	reverse	0	0	0.072464103	0.99288707	0.764648257
SA_RS14175	ECF-type riboflavin transporter substrate-binding protein CDS	2788992	2789546	555	reverse	0	0	0.072653694	0.99288707	0.875026828
SA_RS06870	Cof-type HAD-IIB family hydrolase CDS	1383009	1383776	768	forward	0	0	0.073355752	0.99288707	0.759275529
SA_RS10385	hypothetical protein CDS	2046902	2047084	183	forward	0	0	0.074216895	0.99288707	0.869326827
SA_RS13910	arcD CDS	2723039	2724469	1431	reverse	0	0	0.07478161	0.99288707	0.813390645	arcD
SA_RS08905	MFS transporter CDS	1818884	1820065	1182	reverse	0	0	0.07512303	0.99288707	0.856652333
SA_RS13990	gtfA CDS	2745947	2747455	1509	reverse	0	0	0.075523564	0.99288707	0.79563261	gtfA
SA_RS14500	hypothetical protein CDS	475882	476298	417	reverse	0	0	0.076333828	0.99288707	0.773646404
SA_RS08425	YihA family ribosome biogenesis GTP-binding protein CDS	1705397	1705987	591	reverse	0	0	0.076365129	0.99288707	0.742058172
SA_RS03445	nucleoside permease CDS	694488	695717	1230	forward	0	0	0.076870606	0.99288707	0.791771577
SA_RS04750	2-isopropylmalate synthase CDS	950291	951436	1146	forward	0	0	0.077623818	0.99288707	0.868820219
SA_RS07450	helix-turn-helix domain-containing protein CDS	1521776	1522729	954	reverse	0	0	0.077778144	0.99288707	0.790563269
SA_RS15245	hypothetical protein CDS	2716505	2716615	111	forward	0	0	0.077969546	0.99288707	0.737559535
SA_RS13885	winged helix-turn-helix transcriptional regulator CDS	2716718	2717173	456	reverse	0	0	0.078012425	0.99288707	0.821380546
SA_RS10320	DUF2482 family protein CDS	2041428	2041730	303	reverse	0	0	0.07815581	0.99288707	0.865088147
SA_RS05780	TDT family transporter CDS	1150342	1151289	948	reverse	0	0	0.078201495	0.99288707	0.836538386
SA_RS07115	hypothetical protein CDS	1429279	1429500	222	reverse	0	0	0.078452126	0.99288707	0.833429488
SA_RS02865	cysE CDS	570523	571170	648	forward	0	0	0.078848172	0.99288707	0.782235195	cysE
SA_RS01835	PTS sugar transporter subunit IIB CDS	377074	377358	285	reverse	0	0	0.079155102	0.99288707	0.844447346
SA_RS09650	aromatic acid exporter family protein CDS	1928241	1929335	1095	forward	0	0	0.079164256	0.99288707	0.760782051
SA_RS04090	trxB CDS	822228	823163	936	forward	0	0	0.079553647	0.99288707	0.797201904	trxB
SA_RS05365	lpdA CDS	1074322	1075728	1407	forward	0	0	0.079815887	0.99288707	0.78240174	lpdA
SA_RS05885	RNA-binding protein CDS	1169669	1170448	780	forward	0	0	0.080086944	0.99288707	0.722450102
SA_RS01380	nucleoside hydrolase CDS	284495	285430	936	forward	0	0	0.080330643	0.99288707	0.820938923
SA_RS06745	plsY CDS	1353520	1354128	609	reverse	0	0	0.080752313	0.99288707	0.814566131	plsY
SA_RS09330	hemH CDS	1885294	1886217	924	reverse	0	0	0.080899147	0.99288707	0.756585993	hemH
SA_RS05595	ribonuclease HIII CDS	1118205	1119143	939	reverse	0	0	0.081026688	0.99288707	0.785113153
SA_RS03605	DUF456 domain-containing protein CDS	725548	726036	489	forward	0	0	0.081058767	0.99288707	0.829577326
SA_RS01090	hypothetical protein CDS	214734	214835	102	forward	0	0	0.081437434	0.99288707	0.861235923
SA_RS04310	type I 3-dehydroquinate dehydratase CDS	863260	863976	717	forward	0	0	0.082566604	0.99288707	0.760722328
SA_RS03515	GNAT family N-acetyltransferase CDS	706687	707193	507	reverse	0	0	0.082877346	0.99288707	0.724814667
SA_RS00830	tet(38) CDS	151640	152992	1353	forward	0	0	0.083502199	0.99288707	0.843820458	tet(38)
SA_RS02715	folP CDS	545413	546216	804	forward	0	0	0.083812621	0.99288707	0.746114126	folP
SA_RS14270	helix-turn-helix transcriptional regulator CDS	2806814	2807383	570	reverse	0	0	0.084884479	0.99288707	0.776775491
SA_RS01350	hypothetical protein CDS	279414	279587	174	reverse	0	0	0.084989474	0.99288707	0.847045569
SA_RS04805	ABC transporter ATP-binding protein CDS	960028	961110	1083	forward	0	0	0.085341256	0.99288707	0.749559294
SA_RS12160	MurR/RpiR family transcriptional regulator CDS	2378665	2379429	765	forward	0	0	0.086116422	0.99288707	0.824771437
SA_RS04795	ABC transporter permease CDS	958016	958942	927	forward	0	0	0.086444177	0.99288707	0.747004547
SA_RS00155	yaaA CDS	3670	3915	246	forward	0	0	0.08657606	0.99288707	0.759317954	yaaA
SA_RS03535	vraF CDS	710096	710857	762	forward	0	0	0.086764994	0.99288707	0.763879051	vraF
SA_RS13340	pyruvate oxidase CDS	2611919	2613658	1740	reverse	0	0	0.086978307	0.99288707	0.714597852
SA_RS13850	ABC transporter permease CDS	2710164	2712164	2001	reverse	0	0	0.087055932	0.99288707	0.715507681
SA_RS04440	sufB CDS	884238	885635	1398	forward	0	0	0.087086032	0.99288707	0.796371492	sufB
SA_RS06805	Y-family DNA polymerase CDS	1368387	1369649	1263	forward	0	0	0.087156982	0.99288707	0.780713156
SA_RS06540	hypothetical protein CDS	1313383	1313735	353	forward	0	0	0.087206343	0.99288707	0.853049247
SA_RS06820	anthranilate synthase component I CDS	1372565	1373971	1407	forward	0	0	0.08740668	0.99288707	0.823501238
SA_RS09315	serine hydrolase family protein CDS	1882993	1883547	555	reverse	0	0	0.087818732	0.99288707	0.805593167
SA_RS03705	DNA-binding protein CDS	742880	743302	423	reverse	0	0	0.088203104	0.99288707	0.774405174
SA_RS05620	trxA CDS	1124617	1124931	315	forward	0	0	0.088226309	0.99288707	0.7894358	trxA
SA_RS09215	lukE CDS	1870232	1871167	936	reverse	0	0	0.088233577	0.99288707	0.84366198	lukE
SA_RS04610	mnhE1 CDS	912993	913472	480	reverse	0	0	0.08843965	0.99288707	0.777272738	mnhE1
SA_RS10790	holo-ACP synthase CDS	2123000	2123359	360	reverse	0	0	0.088764274	0.99288707	0.730030065
SA_RS13255	D-lactate dehydrogenase CDS	2596993	2597985	993	forward	0	0	0.089123921	0.99288707	0.781868573
SA_RS14065	polysaccharide biosynthesis tyrosine autokinase CDS	2767553	2768245	693	reverse	0	0	0.090425823	0.99288707	0.807593541
SA_RS04320	thioredoxin family protein CDS	864749	865069	321	reverse	0	0	0.090660435	0.99288707	0.763387614
SA_RS04480	bifunctional metallophosphatase/5'-nucleotidase CDS	890867	892186	1320	forward	0	0	0.090899393	0.99288707	0.675156078
SA_RS07400	rpsA CDS	1513700	1514875	1176	reverse	0	0	0.090935715	0.99288707	0.693409146	rpsA
SA_RS07825	transcriptional repressor CDS	1588897	1589307	411	reverse	0	0	0.09162381	0.99288707	0.775665583
SA_RS08725	1-acyl-sn-glycerol-3-phosphate acyltransferase CDS	1770371	1770988	618	reverse	0	0	0.091685994	0.99288707	0.712053036
SA_RS01450	alcohol dehydrogenase catalytic domain-containing protein CDS	298950	299975	1026	forward	0	0	0.091759968	0.99288707	0.807152481
SA_RS09240	seg CDS	1876310	1877086	777	reverse	0	0	0.091807699	0.99288707	0.840523311	seg
SA_RS01160	stage II sporulation protein M CDS	231274	231738	465	forward	0	0	0.092333647	0.99288707	0.843381524
SA_RS13095	MFS transporter CDS	2558118	2559319	1202	reverse	0	0	0.092684975	0.99288707	0.689354755
SA_RS04630	mnhA1 CDS	915725	918130	2406	reverse	0	0	0.092856237	0.99288707	0.671222168	mnhA1
SA_RS01585	CHAP domain-containing protein CDS	325932	326825	894	reverse	0	0	0.092975254	0.99288707	0.817521575
SA_RS10645	tsaD CDS	2094522	2095547	1026	reverse	0	0	0.094927613	0.99288707	0.731114452	tsaD
SA_RS05080	isochorismate synthase MenF CDS	1015154	1016515	1362	forward	0	0	0.095029656	0.99288707	0.660002597
SA_RS05325	ribonuclease J CDS	1066732	1068429	1698	reverse	0	0	0.095045488	0.99288707	0.744282206
SA_RS04840	ABC transporter permease CDS	968629	969510	882	forward	0	0	0.095344803	0.99288707	0.827303893
SA_RS11850	MFS transporter CDS	2324412	2325623	1212	forward	0	0	0.096524	0.99288707	0.77225907
SA_RS12335	MarR family transcriptional regulator CDS	2413209	2413664	456	reverse	0	0	0.096594523	0.99288707	0.719599158
SA_RS05975	gmk CDS	1191032	1191655	624	forward	0	0	0.097809208	0.99288707	0.773817196	gmk
SA_RS02160	type II toxin-antitoxin system PemK/MazF family toxin CDS	437087	437791	705	reverse	0	0	0.098231407	0.99288707	0.754125142
SA_RS13040	hypothetical protein CDS	2546967	2547293	327	reverse	0	0	0.098408343	0.99288707	0.654481729
SA_RS07300	biotin--[acetyl-CoA-carboxylase] ligase CDS	1495745	1496716	972	reverse	0	0	0.098493773	0.99288707	0.631371033
SA_RS01455	CDP-glycerol glycerophosphotransferase family protein CDS	299997	301685	1689	forward	0	0	0.098666365	0.99288707	0.71699751
SA_RS06135	trmD CDS	1225074	1225811	738	forward	0	0	0.098779344	0.99288707	0.671941337	trmD
SA_RS15160	transposase CDS	1856832	>1856993	>162	reverse	0	0	0.099917275	0.99288707	0.819836215
SA_RS02915	50S ribosomal protein L10 CDS	577711	578211	501	forward	0	0	0.100117676	0.99288707	0.739387201
SA_RS12095	inositol monophosphatase CDS	2367027	2367824	798	reverse	0	0	0.101327853	0.99288707	0.771596308
SA_RS08835	M42 family metallopeptidase CDS	1796645	1797721	1077	reverse	0	0	0.101788677	0.99288707	0.704588718
SA_RS14255	vraE CDS	2803941	2805821	1881	forward	0	0	0.101816787	0.99288707	0.75145084	vraE
SA_RS02055	helix-turn-helix transcriptional regulator CDS	417400	417663	264	reverse	0	0	0.102640729	0.99288707	0.750172135
SA_RS02230	superantigen-like protein SSL9 CDS	448989	449687	699	forward	0	0	0.10267258	0.99288707	0.824893327
SA_RS07350	aroC CDS	1505516	1506682	1167	reverse	0	0	0.102844218	0.99288707	0.706315276	aroC
SA_RS02725	folK CDS	546556	547032	477	forward	0	0	0.103127457	0.99288707	0.735476269	folK
SA_RS02965	amidohydrolase CDS	592256	593431	1176	reverse	0	0	0.103297219	0.99288707	0.697209891
SA_RS10680	ACT domain-containing protein CDS	2101077	2101331	255	forward	0	0	0.103525318	0.99288707	0.825967315
SA_RS01530	rbsU CDS	314313	315194	882	reverse	0	0	0.103549022	0.99288707	0.795063225	rbsU
SA_RS03040	glycosyltransferase CDS	616540	618012	1473	forward	0	0	0.104502715	0.99288707	0.641652431
SA_RS01830	PTS ascorbate transporter subunit IIC CDS	375713	377059	1347	reverse	0	0	0.104757911	0.99288707	0.72163809
SA_RS07805	5-formyltetrahydrofolate cyclo-ligase CDS	1584816	1585355	540	reverse	0	0	0.105164682	0.99288707	0.731359251
SA_RS10805	hypothetical protein CDS	2125417	2125896	480	reverse	0	0	0.10522862	0.99288707	0.746565643
SA_RS04615	mnhD1 CDS	913474	914970	1497	reverse	0	0	0.105620989	0.99288707	0.642722822	mnhD1
SA_RS14095	icaC CDS	2772860	2773912	1053	forward	0	0	0.105826764	0.99288707	0.810160305	icaC
SA_RS13315	EamA family transporter CDS	2606259	2607194	936	forward	0	0	0.105898608	0.99288707	0.696984995
SA_RS12510	sensor histidine kinase CDS	2448396	2449430	1035	reverse	0	0	0.106134446	0.99288707	0.750922357
SA_RS06775	hypothetical protein CDS	1361763	1361930	168	forward	0	0	0.107013699	0.99288707	0.714051423
SA_RS00695	sarS CDS	124422	125174	753	reverse	0	0	0.107465957	0.99288707	0.78978292	sarS
SA_RS00855	phnC CDS	156684	157457	774	reverse	0	0	0.108026663	0.99288707	0.738948053	phnC
SA_RS08690	glycerophosphoryl diester phosphodiesterase CDS	1763258	1764001	744	reverse	0	0	0.108374389	0.99288707	0.67724351
SA_RS05520	DUF177 domain-containing protein CDS	1103694	1104251	558	forward	0	0	0.108717943	0.99288707	0.674732063
SA_RS00150	dnaN CDS	2156	3289	1134	forward	0	0	0.108867676	0.99288707	0.672148991	dnaN
SA_RS11370	UDPGP type 1 family protein CDS	2242102	2243289	1188	reverse	0	0	0.108869238	0.99288707	0.634410332
SA_RS04745	LysR family transcriptional regulator CDS	949312	950181	870	reverse	0	0	0.10897792	0.99288707	0.81460839
SA_RS06375	recA CDS	1280570	1281613	1044	forward	0	0	0.109326584	0.99288707	0.616432783	recA
SA_RS13360	sterile alpha motif-like domain-containing protein CDS	2616044	2616262	219	forward	0	0	0.10940978	0.99288707	0.763939656
SA_RS02805	PLP-dependent aminotransferase family protein CDS	556112	557494	1383	reverse	0	0	0.109513855	0.99288707	0.792098665
SA_RS06310	ribF CDS	1264719	1265690	972	forward	0	0	0.110017951	0.99288707	0.712317229	ribF
SA_RS11655	infA CDS	2297076	2297294	219	reverse	0	0	0.110270073	0.99288707	0.664725695	infA
SA_RS14820	putative holin-like toxin CDS	2011001	2011177	177	reverse	0	0	0.111164221	0.99288707	0.781339058
SA_RS13615	glyoxalase/bleomycin resistance/extradiol dioxygenase family protein CDS	2666829	2667278	450	forward	0	0	0.111636461	0.99288707	0.702927624
SA_RS07390	NAD(P)H-dependent glycerol-3-phosphate dehydrogenase CDS	1511153	1512151	999	reverse	0	0	0.111856206	0.99288707	0.669239177
SA_RS08115	udk CDS	1641684	1642307	624	reverse	0	0	0.111943844	0.99288707	0.669280894	udk
SA_RS08715	HAD family hydrolase CDS	1767540	1768670	1131	reverse	0	0	0.112010415	0.99288707	0.756353317
SA_RS04390	thioredoxin family protein CDS	875052	875348	297	forward	0	0	0.112069875	0.99288707	0.811237193
SA_RS03810	anthranilate synthase component I family protein CDS	761949	763100	1152	forward	0	0	0.112125305	0.99288707	0.662832473
SA_RS04715	YisL family protein CDS	940904	941293	390	forward	0	0	0.113391846	0.99288707	0.642812494
SA_RS01005	ABC transporter ATP-binding protein CDS	189809	190549	741	forward	0	0	0.113554826	0.99288707	0.770397117
SA_RS08990	competence protein ComK CDS	1834653	1835096	444	forward	0	0	0.113795131	0.99288707	0.797070456
SA_RS15135	exotoxin CDS	1632274	1633027	754	reverse	0	0	0.113928934	0.99288707	0.77354744
SA_RS05650	racE CDS	1130843	1131643	801	forward	0	0	0.11432422	0.99288707	0.747683837	racE
SA_RS10820	kdpA CDS	2128730	2130406	1677	reverse	0	0	0.11446194	0.99288707	0.798255636	kdpA
SA_RS09210	lukD CDS	1869247	1870230	984	reverse	0	0	0.114538213	0.99288707	0.727655362	lukD
SA_RS09140	transposase CDS	<1856984	1857478	>495	reverse	0	0	0.11522661	0.99288707	0.716284265
SA_RS03590	DUF402 domain-containing protein CDS	722573	723217	645	forward	0	0	0.115952262	0.99288707	0.706032979
SA_RS04465	hypothetical protein CDS	889021	889104	84	forward	0	0	0.116002153	0.99288707	0.789469939
SA_RS06790	msrA CDS	1366337	1366846	510	reverse	0	0	0.116246547	0.99288707	0.740996538	msrA
SA_RS13310	hypothetical protein CDS	2605873	2606076	204	forward	0	0	0.116350103	0.99288707	0.766033513
SA_RS06340	insulinase family protein CDS	1273820	1275085	1266	forward	0	0	0.116359047	0.99288707	0.73039545
SA_RS01980	PLP-dependent transferase CDS	405210	406370	1161	reverse	0	0	0.116810811	0.99288707	0.76527973
SA_RS11925	modA CDS	2334301	2335083	783	reverse	0	0	0.117074058	0.99288707	0.743812007	modA
SA_RS12500	MerR family transcriptional regulator CDS	2446722	2447462	741	forward	0	0	0.117108146	0.99288707	0.78819697
SA_RS05735	hypothetical protein CDS	1142194	1142340	147	forward	0	0	0.117187207	0.99288707	0.800513019
SA_RS13975	cysteine hydrolase CDS	2741719	2742279	561	reverse	0	0	0.118093983	0.99288707	0.622459273
SA_RS01290	complement inhibitor SCIN family protein CDS	264142	264486	345	reverse	0	0	0.118269136	0.99288707	0.798510752
SA_RS12265	gltS CDS	2400210	2401418	1209	forward	0	0	0.118503565	0.99288707	0.699583473	gltS
SA_RS13865	nsaR CDS	2713922	2714587	666	reverse	0	0	0.11887468	0.99288707	0.65954252	nsaR
SA_RS04530	dltA CDS	898448	899905	1458	forward	0	0	0.119385621	0.99288707	0.584445699	dltA
SA_RS09135	hypothetical protein CDS	1856753	1856854	102	forward	0	0	0.11948192	0.99288707	0.799597108
SA_RS01885	YeiH family putative sulfate export transporter CDS	386792	387787	996	reverse	0	0	0.119686271	0.99288707	0.676572068
SA_RS08585	DNA polymerase III subunit alpha CDS	1740948	1744145	3198	reverse	0	0	0.120192309	0.99288707	0.617992204
SA_RS07245	gpsB CDS	1484229	1484573	345	reverse	0	0	0.12033709	0.99288707	0.773301931	gpsB
SA_RS07395	der CDS	1512168	1513478	1311	reverse	0	0	0.120367298	0.99288707	0.659259727	der
SA_RS05820	mraZ CDS	1156276	1156707	432	forward	0	0	0.120434901	0.99288707	0.720704326	mraZ
SA_RS06605	aspartate kinase CDS	1323919	1325301	1383	reverse	0	0	0.120509369	0.99288707	0.769340183
SA_RS02975	hchA CDS	595059	595937	879	forward	0	0	0.120543782	0.99288707	0.562921278	hchA
SA_RS07365	polyprenyl synthetase family protein CDS	1508018	1508977	960	reverse	0	0	0.120995077	0.99288707	0.585737788
SA_RS07090	phosphatase PAP2 family protein CDS	1424975	1425589	615	reverse	0	0	0.121661463	0.99288707	0.715455916
SA_RS09960	manganese-dependent inorganic pyrophosphatase CDS	1987356	1988285	930	forward	0	0	0.121795951	0.99288707	0.588849481
SA_RS06720	mscL CDS	1346130	1346492	363	reverse	0	0	0.122061658	0.99288707	0.595083991	mscL
SA_RS05495	YlbG family protein CDS	1100624	1100878	255	forward	0	0	0.122245027	0.99288707	0.663425561
SA_RS05760	argF CDS	1145818	1146819	1002	forward	0	0	0.122253326	0.99288707	0.764753389	argF
SA_RS12205	FosB1/FosB3 family fosfomycin resistance bacillithiol transferase CDS	2389328	2389747	420	forward	0	0	0.122361541	0.99288707	0.795232251
SA_RS12860	YdeI family protein CDS	2513662	2514261	600	reverse	0	0	0.122523024	0.99288707	0.708791782
SA_RS12850	hypothetical protein CDS	2513319	2513438	120	reverse	0	0	0.12254331	0.99288707	0.784337297
SA_RS13830	glutathione peroxidase CDS	2708243	2708740	498	reverse	0	0	0.122655698	0.99288707	0.773076043
SA_RS11550	MAP domain-containing protein CDS	2278257	2278682	426	forward	0	0	0.122714755	0.99288707	0.757825808
SA_RS06505	hypothetical protein CDS	1310400	1310606	207	forward	0	0	0.123236489	0.99288707	0.758688285
SA_RS06995	lysA CDS	1406729	1407994	1266	forward	0	0	0.124052166	0.99288707	0.685653344	lysA
SA_RS04550	NifU family protein CDS	902805	903047	243	reverse	0	0	0.124243021	0.99288707	0.733981946
SA_RS12530	narH CDS	2451164	2452723	1560	reverse	0	0	0.124321991	0.99288707	0.749617893	narH
SA_RS02695	hpt CDS	540088	540627	540	forward	0	0	0.124886523	0.99288707	0.697150605	hpt
SA_RS07980	lepA CDS	1618841	1620664	1824	reverse	0	0	0.124964745	0.99288707	0.551022224	lepA
SA_RS11010	upp CDS	2163393	2164022	630	reverse	0	0	0.125314456	0.99288707	0.556374942	upp
SA_RS04045	CHAP domain-containing protein CDS	810776	811615	840	forward	0	0	0.125319811	0.99288707	0.69357559
SA_RS12595	hypothetical protein CDS	2466683	2466784	102	reverse	0	0	0.125349634	0.99288707	0.762280912
SA_RS12150	hypothetical protein CDS	2376135	2376665	531	forward	0	0	0.125902189	0.99288707	0.672640065
SA_RS11065	helix-turn-helix transcriptional regulator CDS	2173938	2174273	336	reverse	0	0	0.126061976	0.99288707	0.699919357
SA_RS11095	GNAT family N-acetyltransferase CDS	2180383	2181243	861	reverse	0	0	0.126559609	0.99288707	0.647858745
SA_RS13740	hypothetical protein CDS	2690883	2691212	330	forward	0	0	0.126870804	0.99288707	0.787746816
SA_RS04755	L-threonylcarbamoyladenylate synthase CDS	951420	952061	642	forward	0	0	0.127724419	0.99288707	0.784269301
SA_RS00755	sbnI CDS	139225	139989	765	forward	0	0	0.128564094	0.99288707	0.770969358	sbnI
SA_RS09085	menE CDS	1849303	1850781	1479	reverse	0	0	0.128615398	0.99288707	0.590976485	menE
SA_RS04170	secG CDS	839725	839958	234	forward	0	0	0.128624144	0.99288707	0.770306616	secG
SA_RS02205	superantigen-like protein SSL4 CDS	444488	445366	879	forward	0	0	0.129377121	0.99288707	0.783799112
SA_RS00570	cstB CDS	92616	93950	1335	forward	0	0	0.129562447	0.99288707	0.708579474	cstB
SA_RS05300	ptsP CDS	1060928	1062646	1719	forward	0.01	0.01	0.129586091	0.971560214	0.493142137	ptsP
SA_RS13430	cwrA CDS	2631931	2632122	192	forward	0	0	0.129756452	0.99288707	0.770443728	cwrA
SA_RS08270	ruvA CDS	1677328	1677930	603	reverse	0	0	0.129891899	0.99288707	0.746366319	ruvA
SA_RS01870	VOC family protein CDS	384152	385078	927	forward	0	0	0.130397589	0.99288707	0.681176867
SA_RS12695	pyridoxal phosphate-dependent aminotransferase family protein CDS	2482581	2483696	1116	reverse	0	0	0.130654229	0.99288707	0.75059231
SA_RS11940	biotin transporter BioY CDS	2337188	2337742	555	reverse	0	0	0.130654924	0.99288707	0.727707115
SA_RS03290	alpha/beta hydrolase CDS	662818	663618	801	forward	0	0	0.130805305	0.99288707	0.689762691
SA_RS11575	hypothetical protein CDS	2283982	2284611	630	reverse	0	0	0.130825567	0.99288707	0.77755636
SA_RS10650	rimI CDS	2095540	2096004	465	reverse	0	0	0.130980614	0.99288707	0.629880466	rimI
SA_RS05285	class I SAM-dependent rRNA methyltransferase CDS	1058737	1059909	1173	forward	0	0	0.131896334	0.99288707	0.70631611
SA_RS07045	MoxR family ATPase CDS	1415301	1416092	792	reverse	0	0	0.13259444	0.99288707	0.603094536
SA_RS07180	ribonuclease HI family protein CDS	1437468	1437869	402	forward	0	0	0.132639172	0.99288707	0.716725301
SA_RS06395	2-oxoacid:acceptor oxidoreductase subunit alpha CDS	1285149	1286909	1761	forward	0	0	0.133125711	0.99288707	0.662302867
SA_RS14180	S-adenosyl-l-methionine hydroxide adenosyltransferase family protein CDS	2789575	2790423	849	reverse	0	0	0.133339762	0.99288707	0.768762336
SA_RS06350	SDR family NAD(P)-dependent oxidoreductase CDS	1276371	1277075	705	forward	0	0	0.133998462	0.99288707	0.649235486
SA_RS07900	diacylglycerol kinase CDS	1604006	1604350	345	reverse	0	0	0.13408071	0.99288707	0.771837523
SA_RS02815	pdxT CDS	558489	559049	561	forward	0	0	0.134471342	0.99288707	0.594701194	pdxT
SA_RS13305	PTS fructose transporter subunit IIC CDS	2604280	2605323	1044	reverse	0	0	0.134562307	0.99288707	0.70768813
SA_RS13355	LysR family transcriptional regulator CDS	2614999	2615877	879	reverse	0	0	0.134813838	0.99288707	0.633176696
SA_RS07055	hypothetical protein CDS	1416505	1417314	810	reverse	0.01	0.01	0.135167919	0.978411356	0.528952462
SA_RS14140	histidinol dehydrogenase CDS	2781614	2782864	1251	reverse	0	0	0.135519059	0.99288707	0.740111708
SA_RS01410	zinc-binding dehydrogenase CDS	290120	291175	1056	forward	0	0	0.135748654	0.99288707	0.755507178
SA_RS03050	GTP cyclohydrolase I FolE2 CDS	619909	620787	879	reverse	0.01	0.01	0.136023584	0.976086691	0.519426957
SA_RS06955	ATP-binding cassette domain-containing protein CDS	1397080	1398681	1602	forward	0	0	0.137758424	0.99288707	0.714521836
SA_RS06400	2-oxoacid:ferredoxin oxidoreductase subunit beta CDS	1286910	1287776	867	forward	0	0	0.138037269	0.99288707	0.659393838
SA_RS02990	branched-chain amino acid aminotransferase CDS	599248	600324	1077	forward	0	0	0.138049114	0.99288707	0.554454985
SA_RS14800	transposase CDS	<1991919	1992127	>209	reverse	0	0	0.138113523	0.99288707	0.757023732
SA_RS08235	adenine phosphoribosyltransferase CDS	1668254	1668772	519	reverse	0	0	0.138872079	0.99288707	0.700153251
SA_RS00845	phnE CDS	155070	155885	816	reverse	0	0	0.139193042	0.99288707	0.671317998	phnE
SA_RS02940	ribosomal L7Ae/L30e/S12e/Gadd45 family protein CDS	587068	587322	255	forward	0	0	0.139471768	0.99288707	0.723026622
SA_RS04325	arsenate reductase family protein CDS	865213	865569	357	forward	0	0	0.140217573	0.99288707	0.690424989
SA_RS02735	lysS CDS	547571	549058	1488	forward	0	0	0.140425733	0.99288707	0.64424972	lysS
SA_RS04695	lepB CDS	931642	932217	576	forward	0	0	0.140664931	0.99288707	0.598037162	lepB
SA_RS07315	nucleotide pyrophosphohydrolase CDS	1499296	1499613	318	reverse	0	0	0.140678774	0.99288707	0.738037139
SA_RS14205	membrane protein CDS	2794548	2795315	768	reverse	0	0	0.140943036	0.99288707	0.748566416
SA_RS07760	type II secretion system protein CDS	1578408	1578854	447	reverse	0	0	0.141455155	0.99288707	0.761649728
SA_RS10955	hypothetical protein CDS	2154745	2154837	93	reverse	0	0	0.141980888	0.99288707	0.763500026
SA_RS04810	ATP-binding cassette domain-containing protein CDS	961100	962041	942	forward	0	0	0.142369413	0.99288707	0.609162591
SA_RS10265	hypothetical protein CDS	2034401	2034649	249	reverse	0	0	0.142529743	0.99288707	0.747921774
SA_RS01170	helix-turn-helix transcriptional regulator CDS	232638	232835	198	forward	0	0	0.143268394	0.99288707	0.756538169
SA_RS14705	transposase CDS	<1395602	1395895	>294	forward	0	0	0.143305599	0.99288707	0.760018305
SA_RS10050	aminotransferase class I/II-fold pyridoxal phosphate-dependent enzyme CDS	2001463	2002749	1287	forward	0	0	0.143323934	0.99288707	0.626995905
SA_RS05615	endonuclease MutS2 CDS	1122096	1124444	2349	forward	0	0	0.14338865	0.99288707	0.589646451
SA_RS07405	hypothetical protein CDS	1515132	1515323	192	reverse	0	0	0.143867509	0.99288707	0.658780548
SA_RS09070	ytkD CDS	1847504	1847977	474	reverse	0	0	0.144047871	0.99288707	0.6070436	ytkD
SA_RS01990	ParB/RepB/Spo0J family partition protein CDS	408132	408977	846	forward	0	0	0.144112465	0.99288707	0.571075686
SA_RS04165	hypothetical protein CDS	839200	839658	459	forward	0	0	0.144490591	0.99288707	0.685205033
SA_RS14920	hypothetical protein CDS	2395726	2395911	186	reverse	0	0	0.144853846	0.99288707	0.723224113
SA_RS13330	acyl-CoA thioesterase CDS	2608762	2609172	411	reverse	0	0	0.146153385	0.99288707	0.586746325
SA_RS03820	hypothetical protein CDS	763774	763980	207	forward	0	0	0.146930014	0.99288707	0.684357504
SA_RS13190	DedA family protein CDS	2585890	2586501	612	forward	0	0	0.146945161	0.99288707	0.679262886
SA_RS03245	YwhD family protein CDS	654537	655058	522	forward	0.01	0.01	0.147064482	0.971560214	0.488764556
SA_RS02420	NUDIX domain-containing protein CDS	486548	486943	396	forward	0	0	0.147151379	0.99288707	0.628621977
SA_RS09685	membrane protein CDS	1934824	1935660	837	reverse	0	0	0.148750006	0.99288707	0.595317209
SA_RS08760	formate--tetrahydrofolate ligase CDS	1778288	1779955	1668	reverse	0	0	0.148877285	0.99288707	0.643400176
SA_RS11345	P-loop NTPase CDS	2236331	2237395	1065	reverse	0	0	0.149581099	0.99288707	0.681602055
SA_RS12135	hypothetical protein CDS	2374038	2374229	192	reverse	0	0	0.149760066	0.99288707	0.711247845
SA_RS03325	hypothetical protein CDS	669034	669237	204	reverse	0	0	0.149779906	0.99288707	0.750814734
SA_RS08890	sasC CDS	1808960	1815520	6561	reverse	0	0	0.149945383	0.99288707	0.605360371	sasC
SA_RS08525	hypothetical protein CDS	1725021	1726508	1488	reverse	0	0	0.150549196	0.99288707	0.674092192
SA_RS14275	DUF3147 family protein CDS	2807643	2808038	396	reverse	0	0	0.151081524	0.99288707	0.730954123
SA_RS13675	trypsin-like serine protease CDS	<2677817	2678308	>492	reverse	0	0	0.151171907	0.99288707	0.748078234
SA_RS02995	HAD family hydrolase CDS	600574	601257	684	forward	0	0	0.151481815	0.99288707	0.578615777
SA_RS07940	16S rRNA (uracil(1498)-N(3))-methyltransferase CDS	1610543	1611295	753	reverse	0	0	0.152164396	0.99288707	0.623607973
SA_RS13535	NmrA/HSCARG family protein CDS	2653313	2654134	822	reverse	0	0	0.152713356	0.99288707	0.624519511
SA_RS09355	ABC transporter ATP-binding protein CDS	1889418	1890158	741	reverse	0	0	0.152769823	0.99288707	0.619006555
SA_RS13170	GTP pyrophosphokinase family protein CDS	2580288	2580980	693	reverse	0	0	0.152956408	0.99288707	0.611822584
SA_RS08515	mutM CDS	1721209	1722081	873	reverse	0	0	0.152992788	0.99288707	0.545670484	mutM
SA_RS13840	hypothetical protein CDS	2709392	2709505	114	reverse	0	0	0.153197575	0.99288707	0.727197392
SA_RS13640	serine protease CDS	2670520	>2671107	>588	reverse	0	0	0.153232219	0.99288707	0.739805597
SA_RS11895	molybdopterin molybdotransferase MoeA CDS	2329481	2330740	1260	reverse	0	0	0.153711208	0.99288707	0.617534208
SA_RS04620	mnhC1 CDS	914963	915304	342	reverse	0.01	0.01	0.154729061	0.976136674	0.523019234	mnhC1
SA_RS04920	AI-2E family transporter CDS	985001	986086	1086	reverse	0	0	0.154803924	0.99288707	0.564320822
SA_RS13015	single-stranded DNA-binding protein CDS	2544054	2544335	282	forward	0	0	0.155370368	0.99288707	0.627673961
SA_RS04815	peptide ABC transporter substrate-binding protein CDS	962060	963715	1656	forward	0	0	0.156126709	0.99288707	0.658405484
SA_RS04065	uvrA CDS	814934	817780	2847	forward	0.01	0.01	0.156274309	0.976136674	0.523101402	uvrA
SA_RS13180	FUSC family protein CDS	2581766	2583589	1824	reverse	0	0	0.156931162	0.99288707	0.550154487
SA_RS01355	nitric oxide dioxygenase CDS	279613	280758	1146	reverse	0	0	0.157258703	0.99288707	0.678737548
SA_RS05405	DUF4064 domain-containing protein CDS	1082015	1082434	420	forward	0	0	0.157352398	0.99288707	0.713177061
SA_RS07885	recO CDS	1601917	1602663	747	reverse	0	0	0.157942681	0.99288707	0.623532668	recO
SA_RS14055	GNAT family N-acetyltransferase CDS	2766054	2766554	501	reverse	0	0	0.15808023	0.99288707	0.633441576
SA_RS04965	TerC family protein CDS	996080	996883	804	forward	0	0	0.158266855	0.99288707	0.589981288
SA_RS07240	class I SAM-dependent RNA methyltransferase CDS	1482433	1483578	1146	reverse	0	0	0.158438539	0.99288707	0.601126816
SA_RS11185	czrB CDS	2197065	2198042	978	forward	0	0	0.158444603	0.99288707	0.633817052	czrB
SA_RS11450	zinc-binding alcohol dehydrogenase family protein CDS	2259001	2260008	1008	reverse	0	0	0.158537461	0.99288707	0.584014515
SA_RS12640	putative metal homeostasis protein CDS	2473314	2473418	105	forward	0	0	0.158635107	0.99288707	0.724311186
SA_RS14170	ABC transporter ATP-binding protein CDS	2787227	2788939	1713	reverse	0	0	0.160869651	0.99288707	0.695149876
SA_RS14030	hypothetical protein CDS	<2763540	2763998	>459	forward	0	0	0.161777779	0.99288707	0.675937886
SA_RS07295	ATP-dependent helicase DinG CDS	1493028	1495721	2694	reverse	0	0	0.162836606	0.99288707	0.597934258
SA_RS06625	Cof-type HAD-IIB family hydrolase CDS	1328813	1329616	804	forward	0.01	0.01	0.163020339	0.978411356	0.528702395
SA_RS11270	DUF1542 domain-containing protein CDS	2218145	2225590	7446	reverse	0	0	0.163041692	0.99288707	0.675024211
SA_RS06075	plsX CDS	1212851	1213837	987	forward	0.01	0.01	0.163529631	0.968246493	0.459303198	plsX
SA_RS01415	hypothetical protein CDS	291177	291323	147	forward	0	0	0.163751805	0.99288707	0.718184885
SA_RS04905	mgtE CDS	980517	981902	1386	forward	0	0	0.163885469	0.99288707	0.54622366	mgtE
SA_RS11875	mobA CDS	2327694	2328293	600	reverse	0	0	0.164289891	0.99288707	0.674390754	mobA
SA_RS09265	sem CDS	1879851	1880570	720	reverse	0	0	0.164786291	0.99288707	0.720739434	sem
SA_RS05470	DUF420 domain-containing protein CDS	1097121	1097582	462	forward	0	0	0.165397392	0.99288707	0.661290203
SA_RS07215	5'-3' exonuclease CDS	1475829	1476707	879	reverse	0.01	0.01	0.165441123	0.971560214	0.489697334
SA_RS11360	MFS transporter CDS	2239880	2241223	1344	reverse	0.01	0.01	0.165733852	0.97396274	0.511921117
SA_RS07305	CCA tRNA nucleotidyltransferase CDS	1496703	1497905	1203	reverse	0.01	0.01	0.166507113	0.968185622	0.452963239
SA_RS06255	phosphatidate cytidylyltransferase CDS	1249611	1250393	783	forward	0	0	0.167088391	0.99288707	0.557187913
SA_RS06515	hypothetical protein CDS	1311840	1312025	186	forward	0	0	0.167272166	0.99288707	0.690533361
SA_RS01655	DUF5080 family protein CDS	342089	342700	612	forward	0	0	0.16740513	0.99288707	0.721820048
SA_RS06130	rimM CDS	1224571	1225074	504	forward	0	0	0.167431908	0.99288707	0.675380703	rimM
SA_RS01265	sensor histidine kinase CDS	255757	257313	1557	reverse	0.01	0.01	0.167591219	0.973402278	0.509707684
SA_RS07560	proC CDS	1540500	1541315	816	forward	0	0	0.167775206	0.99288707	0.655710597	proC
SA_RS07570	glucose-6-phosphate dehydrogenase CDS	1542651	1544135	1485	forward	0.02	0.02	0.168215303	0.96291677	0.432432899
SA_RS13525	DUF896 domain-containing protein CDS	2652387	2652617	231	forward	0	0	0.168502048	0.99288707	0.56639486
SA_RS06220	hypothetical protein CDS	1244926	1245000	75	forward	0	0	0.169498529	0.99288707	0.716185634
SA_RS08635	class I SAM-dependent methyltransferase CDS	1753170	1754117	948	reverse	0.01	0.01	0.169561184	0.96916393	0.473181754
SA_RS05865	pgeF CDS	1167214	1168005	792	forward	0	0	0.169874183	0.99288707	0.598106132	pgeF
SA_RS06715	SMC family ATPase CDS	1343030	1346059	3030	forward	0.01	0.01	0.170349901	0.968246493	0.465314774
SA_RS12655	hypothetical protein CDS	2475881	2475985	105	reverse	0	0	0.170769381	0.99288707	0.701387409
SA_RS04145	phosphoglycerate kinase CDS	833834	835024	1191	forward	0	0	0.170770316	0.99288707	0.607905516
SA_RS11025	low molecular weight protein arginine phosphatase CDS	2165946	2166365	420	reverse	0.01	0.01	0.171088739	0.971968813	0.50675617
SA_RS06070	fapR CDS	1212274	1212846	573	forward	0.01	0.01	0.171535459	0.981729788	0.534526731	fapR
SA_RS03865	hisC CDS	775072	776130	1059	forward	0.02	0.02	0.17188107	0.958553082	0.407855663	hisC
SA_RS05985	coaBC CDS	1192089	1193288	1200	forward	0.01	0.01	0.17197408	0.968246493	0.462556186	coaBC
SA_RS12540	cobA CDS	2456711	2457688	978	reverse	0	0	0.172363536	0.99288707	0.71483078	cobA
SA_RS09065	S9 family peptidase CDS	1846753	1847499	747	reverse	0	0	0.172638585	0.99288707	0.649999648
SA_RS03720	ybaK CDS	745596	746078	483	forward	0	0	0.172897663	0.99288707	0.612852702	ybaK
SA_RS13325	thioredoxin family protein CDS	2608364	2608720	357	reverse	0	0	0.173549076	0.99288707	0.620881869
SA_RS06595	hypothetical protein CDS	1322105	1322959	855	reverse	0	0	0.173783675	0.99288707	0.571935414
SA_RS08075	Fic family protein CDS	1633791	1635011	1221	reverse	0	0	0.174726849	0.99288707	0.672393632
SA_RS08505	gap CDS	1719375	1720400	1026	reverse	0.01	0.01	0.17509031	0.972331667	0.50761014	gap
SA_RS07135	fakB2 CDS	1431052	1431891	840	reverse	0	0	0.175416093	0.99288707	0.66964211	fakB2
SA_RS12060	2-hydroxyacid dehydrogenase family protein CDS	2358178	2359131	954	forward	0	0	0.175881307	0.99288707	0.623682009
SA_RS01295	coa CDS	264676	266652	1977	forward	0	0	0.17625703	0.99288707	0.61855452	coa
SA_RS06185	dprA CDS	1236145	1237017	873	forward	0	0	0.176343678	0.99288707	0.681429021	dprA
SA_RS14135	histidinol-phosphate aminotransferase family protein CDS	2780585	2781598	1014	reverse	0	0	0.17652289	0.99288707	0.665368889
SA_RS13550	SDR family NAD(P)-dependent oxidoreductase CDS	2655134	2655838	705	forward	0	0	0.176870604	0.99288707	0.575692094
SA_RS07330	YpiB family protein CDS	1501278	1501853	576	reverse	0	0	0.17715763	0.99288707	0.662308573
SA_RS00200	alpha/beta fold hydrolase CDS	16114	17082	969	forward	0	0	0.177424819	0.99288707	0.55251758
SA_RS06740	HesB/YadR/YfhF family protein CDS	1352848	1353144	297	reverse	0.02	0.02	0.178719466	0.961957329	0.420501262
SA_RS05360	2-oxo acid dehydrogenase subunit E2 CDS	1073026	1074318	1293	forward	0	0	0.178745069	0.99288707	0.595563732
SA_RS10980	F0F1 ATP synthase subunit delta CDS	2159460	2159999	540	reverse	0.02	0.02	0.1792362	0.946836567	0.372890038
SA_RS00835	deoC CDS	153073	153735	663	forward	0.01	0.01	0.179546727	0.971968813	0.497645515	deoC
SA_RS06680	hypothetical protein CDS	1337897	1338130	234	forward	0.01	0.01	0.179662961	0.984448911	0.536386295
SA_RS08490	dnaI CDS	1716373	1717293	921	reverse	0.01	0.01	0.179917089	0.971560214	0.493838666	dnaI
SA_RS01695	DUF4064 domain-containing protein CDS	346862	347260	399	forward	0.01	0.01	0.180119669	0.971968813	0.501562844
SA_RS05765	arcC CDS	1146842	1147774	933	forward	0	0	0.180770035	0.99288707	0.625611067	arcC
SA_RS11525	MerR family transcriptional regulator CDS	2272769	2273185	417	reverse	0	0	0.180987867	0.99288707	0.691477922
SA_RS01315	3-hydroxyacyl-CoA dehydrogenase/enoyl-CoA hydratase family protein CDS	268453	270714	2262	reverse	0	0	0.181871772	0.99288707	0.667630955
SA_RS08135	DUF1292 domain-containing protein CDS	1645436	1645744	309	reverse	0	0	0.182111184	0.99288707	0.549257192
SA_RS08860	dat CDS	1801557	1802405	849	reverse	0.01	0.01	0.182279487	0.96916393	0.473118187	dat
SA_RS07140	dihydrofolate reductase CDS	1431906	1432385	480	reverse	0.01	0.01	0.183963715	0.974943235	0.516565996
SA_RS01125	type I restriction endonuclease subunit R CDS	222427	225216	2790	forward	0.01	0.01	0.185024087	0.971968813	0.500199466
SA_RS06140	rplS CDS	1225914	1226264	351	forward	0	0	0.185222784	0.99288707	0.670043594	rplS
SA_RS06045	thiamine diphosphokinase CDS	1206133	1206774	642	forward	0	0	0.185553594	0.99288707	0.644489724
SA_RS08955	ribD CDS	1827275	1828318	1044	reverse	0	0	0.186524587	NA	NA	ribD
SA_RS07285	DnaD domain-containing protein CDS	1490400	1491086	687	reverse	0.01	0.01	0.186923625	0.971560214	0.492980162
SA_RS13320	alpha/beta hydrolase CDS	2607275	2608243	969	reverse	0.01	0.01	0.187850003	0.969491503	0.475830108
SA_RS08645	TSUP family transporter CDS	1754832	1755602	771	reverse	0	0	0.188742826	0.99288707	0.645426916
SA_RS08850	trmB CDS	1799557	1800201	645	reverse	0.01	0.01	0.189311087	0.971968813	0.504959969	trmB
SA_RS11350	lmrS CDS	2237543	2238985	1443	reverse	0	0	0.189479475	0.99288707	0.578221196	lmrS
SA_RS03825	allophanate hydrolase subunit 1 CDS	764068	764778	711	forward	0	0	0.189686907	0.99288707	0.577418213
SA_RS04855	mecA CDS	971601	972320	720	forward	0.01	0.01	0.189908199	0.96659475	0.450730166	mecA
SA_RS05420	inositol monophosphatase CDS	1084820	1085647	828	forward	0.03	0.03	0.190949857	0.926502717	0.339634419
SA_RS07360	ndk CDS	1507477	1507926	450	reverse	0.02	0.02	0.191217956	0.946836567	0.368742227	ndk
SA_RS03970	glycerate kinase CDS	794972	796096	1125	forward	0	0	0.191521185	0.99288707	0.59763865
SA_RS09975	lactonase family protein CDS	1990202	1991230	1029	reverse	0.02	0.02	0.19216921	0.946836567	0.366384009
SA_RS07600	MFS transporter CDS	1549029	1550246	1218	reverse	0	0	0.192811691	0.99288707	0.623660822
SA_RS06285	YlxR family protein CDS	1260162	1260446	285	forward	0	0	0.194086285	0.99288707	0.648586021
SA_RS02550	DNA polymerase III subunit delta' CDS	514728	515654	927	forward	0.01	0.01	0.194343572	0.968246493	0.467255126
SA_RS04585	Na+/H+ antiporter family protein CDS	909198	910514	1317	forward	0	0	0.194844326	0.99288707	0.587128438
SA_RS04140	gap CDS	832685	833695	1011	forward	0	0	0.19485656	0.99288707	0.554301304	gap
SA_RS03240	HD domain-containing protein CDS	653214	654509	1296	forward	0.02	0.02	0.195297394	0.96291677	0.433443822
SA_RS10710	ilvA CDS	2107052	2108320	1269	forward	0	0	0.195443457	0.99288707	0.675567447	ilvA
SA_RS09350	ABC transporter permease CDS	1888202	1889425	1224	reverse	0	0	0.195700955	0.99288707	0.548732624
SA_RS04075	prolipoprotein diacylglyceryl transferase CDS	819382	820221	840	forward	0.01	0.01	0.19660867	0.971968813	0.504753812
SA_RS03815	aminotransferase class IV CDS	763100	763708	609	forward	0.02	0.02	0.196639579	0.96347932	0.439321097
SA_RS03370	sodium:proton antiporter CDS	676150	678192	2043	forward	0.02	0.02	0.19676783	0.94975786	0.392206738
SA_RS13075	phospho-sugar mutase CDS	2554995	2556803	1809	forward	0.02	0.02	0.197334184	0.96347932	0.439634418
SA_RS08385	AbrB family transcriptional regulator CDS	1697759	1698832	1074	reverse	0	0	0.198183647	0.99288707	0.580086174
SA_RS08500	nrdR CDS	1718694	1719164	471	reverse	0.02	0.02	0.198339219	0.94975786	0.3874261	nrdR
SA_RS03390	metal ABC transporter ATP-binding protein CDS	682495	683238	744	reverse	0.01	0.01	0.1984597	0.971968813	0.496652577
SA_RS00640	tandem-type lipoprotein CDS	107182	107949	768	forward	0	0	0.19882666	0.99288707	0.673253678
SA_RS09045	aldo/keto reductase CDS	1841140	1841973	834	reverse	0.01	0.01	0.199617851	0.974322297	0.513960454
SA_RS09700	recX CDS	1937493	1938311	819	reverse	0	0	0.20045143	0.99288707	0.583212632	recX
SA_RS00545	tRNA-dihydrouridine synthase CDS	89523	>89878	>356	reverse	0	0	0.200727263	0.99288707	0.549667345
SA_RS08390	hypothetical protein CDS	1698866	1698967	102	reverse	0	0	0.203985788	0.99288707	0.660012307
SA_RS01015	ABC transporter permease CDS	191531	192292	762	forward	0	0	0.205357921	0.99288707	0.638398948
SA_RS01875	LLM class flavin-dependent oxidoreductase CDS	385092	386153	1062	forward	0.02	0.02	0.205418815	0.946836567	0.363753501
SA_RS01420	galactitol-1-phosphate 5-dehydrogenase CDS	291347	292390	1044	forward	0	0	0.20569747	0.99288707	0.621075594
SA_RS03945	hypothetical protein CDS	791176	791490	315	reverse	0	0	0.20678528	0.99288707	0.597115613
SA_RS02850	radA CDS	565627	566991	1365	forward	0.03	0.03	0.206922778	0.939544719	0.354371225	radA
SA_RS05305	nrdH CDS	1062883	1063116	234	reverse	0	0	0.20717589	0.99288707	0.551688658	nrdH
SA_RS01050	YagU family protein CDS	205354	205833	480	reverse	0	0	0.207296689	0.99288707	0.584027338
SA_RS06990	alanine racemase CDS	1405654	1406739	1086	forward	0.01	0.01	0.20797454	0.976136674	0.520734005
SA_RS12505	response regulator transcription factor CDS	2447720	2448373	654	reverse	0.02	0.02	0.208485007	0.955217678	0.403300252
SA_RS03250	adhP CDS	655557	656567	1011	forward	0	0	0.20880212	0.99288707	0.59737124	adhP
SA_RS01745	NupC/NupG family nucleoside CNT transporter CDS	356915	358135	1221	forward	0	0	0.210910447	0.99288707	0.601176709
SA_RS12385	CDP-glycerol glycerophosphotransferase family protein CDS	2423852	2425525	1674	forward	0.02	0.02	0.211116454	0.946836567	0.364271087
SA_RS02835	protein arginine kinase CDS	561665	562672	1008	forward	0.02	0.02	0.211402324	0.961957329	0.423496683
SA_RS06335	GntR family transcriptional regulator CDS	1273076	1273789	714	forward	0	0	0.212855556	0.99288707	0.568140626
SA_RS00145	dnaA CDS	517	1878	1362	forward	0.03	0.03	0.21302396	0.925306295	0.321024633	dnaA
SA_RS07435	hypothetical protein CDS	1518553	1518669	117	reverse	0	0	0.213326643	0.99288707	0.64625019
SA_RS09000	sdpA CDS	1835822	1836457	636	forward	0	0	0.21340333	0.99288707	0.562796228	sdpA
SA_RS12690	6-carboxyhexanoate--CoA ligase CDS	2481878	2482570	693	reverse	0.02	0.02	0.21378446	0.957785958	0.407156907
SA_RS07925	hypothetical protein CDS	1607794	1608477	684	reverse	0.02	0.02	0.215322182	0.961957329	0.421513109
SA_RS02530	aminotransferase class V-fold PLP-dependent enzyme CDS	512201	513538	1338	forward	0.01	0.01	0.215835408	0.971968813	0.501354995
SA_RS06365	pgsA CDS	1278452	1279030	579	forward	0.02	0.02	0.216378834	0.962098197	0.426405629	pgsA
SA_RS01060	argJ CDS	206883	208124	1242	reverse	0.01	0.01	0.216625997	0.988275413	0.538851746	argJ
SA_RS10895	yidC CDS	2146083	2146955	873	reverse	0.02	0.02	0.217116405	0.962749223	0.429736119	yidC
SA_RS04800	ABC transporter permease CDS	958942	960012	1071	forward	0	0	0.217393565	0.99288707	0.558598556
SA_RS05340	peptide deformylase CDS	1069129	1069680	552	reverse	0.04	0.04	0.217783293	0.917556484	0.296721073
SA_RS08980	hypothetical protein CDS	1833647	1833871	225	reverse	0.01	0.01	0.218923638	0.971560214	0.481551149
SA_RS13265	ATP-binding cassette domain-containing protein CDS	2599352	2599987	636	forward	0	0	0.219924903	0.99288707	0.641098329
SA_RS08925	alpha/beta hydrolase CDS	1822783	1823610	828	reverse	0.01	0.01	0.219968735	0.971560214	0.488353859
SA_RS04085	tetratricopeptide repeat protein CDS	820722	822161	1440	forward	0.02	0.02	0.220024755	0.94975786	0.392415898
SA_RS03045	glycosyltransferase CDS	618137	619627	1491	reverse	0	0	0.220716431	0.99288707	0.585280543
SA_RS08845	MBL fold metallo-hydrolase CDS	1798244	1799086	843	reverse	0.01	0.01	0.221041108	0.96758339	0.452092204
SA_RS12130	hypothetical protein CDS	2373757	2373942	186	forward	0.01	0.01	0.221497427	0.976136674	0.524111741
SA_RS03385	metal ABC transporter permease CDS	681665	682501	837	reverse	0	0	0.221599084	0.99288707	0.569009437
SA_RS00805	superoxide dismutase CDS	148053	148652	600	forward	0.01	0.01	0.221696038	0.975684061	0.518837
SA_RS07795	YqgQ family protein CDS	1583157	1583360	204	reverse	0.02	0.02	0.221745791	0.961957329	0.412636085
SA_RS13070	(deoxy)nucleoside triphosphate pyrophosphohydrolase CDS	2554471	2554863	393	reverse	0.02	0.02	0.221910051	0.96291677	0.435703147
SA_RS08415	ccsA CDS	1702997	1703812	816	reverse	0	0	0.222324513	0.99288707	0.588568441	ccsA
[truncated: 694 more rows]
