# Supplementary material for: A defect in cell wall recycling confers antibiotic resistance and sensitivity in Staphylococcus aureus
Source: J Biol Chem. 2022 Sep 9;298(10):102473. doi: 10.1016/j.jbc.2022.102473 (PMC9547203; doi:10.1016/j.jbc.2022.102473)
Supplement: Supplementary Data 3 [file mmc3.csv]

Differential expression analysis of walR1 relative to wild type S. aureus
locus_tag	Name	Minimum	Maximum	Length	Direction	Differential Expression Absolute Confidence	Differential Expression Confidence	Differential Expression Log2 Ratio	Differential Expression Adjusted p-value	Differential Expression p-value
SA_RS01235	Gfo/Idh/MocA family oxidoreductase CDS	249016	250092	1077	forward	7.15	-7.15	-3.363091839	7.09E-08	1.45E-10
SA_RS01105	murQ CDS	218499	219395	897	forward	3.12	-3.12	-2.62416319	0.000756131	9.27E-06
SA_RS01230	sugar ABC transporter permease CDS	248103	248942	840	forward	3.35	-3.35	-2.578677312	0.000446596	4.93E-06
SA_RS03730	pfkB CDS	747089	748009	921	forward	6.36	-6.36	-2.495077685	4.32E-07	1.24E-09
SA_RS12545	nirD CDS	2457679	2457993	315	reverse	2.94	-2.94	-2.465485836	0.001139375	1.58E-05
SA_RS12530	narH CDS	2451164	2452723	1560	reverse	2.22	-2.22	-2.379910835	0.005960451	0.000136807
SA_RS01240	Gfo/Idh/MocA family oxidoreductase CDS	250117	251157	1041	forward	2.81	-2.81	-2.311254245	0.001533491	2.26E-05
SA_RS03735	PTS sugar transporter subunit IIA CDS	748015	749973	1959	forward	3.79	-3.79	-2.269348679	0.000163809	1.61E-06
SA_RS13335	PTS transporter subunit EIIC CDS	2609552	2611618	2067	reverse	3.95	-3.95	-2.12102291	0.000112146	9.19E-07
SA_RS01110	murP	219407	220861	1455	forward	2.48	-2.48	-2.084819966	0.003328792	6.26E-05
SA_RS01275	pflB CDS	258866	261115	2250	forward	5.45	-5.45	-2.066442588	3.51E-06	1.43E-08
SA_RS11485	lacC CDS	2267122	2268054	933	reverse	2.04	-2.04	-2.034020996	0.009214255	0.000259716
SA_RS09095	excalibur calcium-binding domain-containing protein CDS	1851698	1852348	651	forward	1.62	-1.62	-2.014951763	0.023767631	0.000834503
SA_RS12550	NAD(P)/FAD-dependent oxidoreductase CDS	2457997	2460402	2406	reverse	1.91	-1.91	-2.005246416	0.012283056	0.000366284
SA_RS12050	CHAP domain-containing protein CDS	2357317	2357817	501	forward	2.53	-2.53	-1.995044741	0.002940245	5.40E-05
SA_RS13150	gluconate permease CDS	2575474	2576832	1359	reverse	1.65	-1.65	-1.993657143	0.022153335	0.000742064
SA_RS01220	extracellular solute-binding protein CDS	245559	246830	1272	forward	1.35	-1.35	-1.980133959	0.045120565	0.002156498
SA_RS04170	secG CDS	839725	839958	234	forward	6.36	-6.36	-1.979021886	4.34E-07	1.42E-09
SA_RS12540	cobA CDS	2456711	2457688	978	reverse	1.48	-1.48	-1.973290495	0.033031289	0.00130107
SA_RS03480	dhaL CDS	701451	702035	585	forward	2.22	-2.22	-1.970736018	0.005960451	0.000138785
SA_RS12855	hypothetical protein CDS	2513518	2513658	141	reverse	1.65	-1.65	-1.956806797	0.022153335	0.000734383
SA_RS03230	flavodoxin family protein CDS	651994	652530	537	forward	2.38	-2.38	-1.950289307	0.004189349	8.56E-05
SA_RS04130	DUF4887 domain-containing protein CDS	830065	830694	630	forward	1.73	-1.73	-1.948578401	0.018617513	0.000592013
SA_RS01280	pflA CDS	261138	261893	756	forward	4.52	-4.52	-1.902723895	2.99E-05	1.61E-07
SA_RS01780	lip2 CDS	365458	367533	2076	forward	4.52	-4.52	-1.900940422	2.99E-05	1.83E-07
SA_RS15060	phenol-soluble modulin PSM-alpha-4 CDS	469998	470060	63	reverse	2.26	-2.26	-1.888227658	0.00550648	0.000120512
SA_RS05640	sdhA CDS	1128026	1129792	1767	forward	4.26	-4.26	-1.876357738	5.43E-05	4.00E-07
SA_RS01100	mupG CDS	217444	218499	1056	forward	1.6	-1.6	-1.864403614	0.025088336	0.00089162
SA_RS12535	nitrate reductase subunit alpha CDS	2452713	2456402	3690	reverse	1.27	-1.27	-1.859200744	0.05342434	0.003285237
SA_RS09090	DUF4909 domain-containing protein CDS	1850940	1851395	456	reverse	1.4	-1.4	-1.853896867	0.039605983	0.001763502
SA_RS00565	cstA CDS	91521	92585	1065	forward	2.3	-2.3	-1.847341624	0.004981201	0.00010581
SA_RS04770	MAP domain-containing protein CDS	953979	954413	435	forward	2.02	-2.02	-1.826542163	0.009574189	0.000277452
SA_RS00980	aldehyde dehydrogenase family protein CDS	185185	186672	1488	forward	1.48	-1.48	-1.825060047	0.033132294	0.001326375
SA_RS12195	hutU CDS	2386381	2388042	1662	reverse	1.93	-1.93	-1.799343541	0.011755386	0.000345747
SA_RS03800	queC CDS	760353	761021	669	reverse	2.94	-2.94	-1.757045261	0.001139375	1.53E-05
SA_RS00690	spa CDS	122649	124001	1353	reverse	1.57	-1.57	-1.751253049	0.02700661	0.000970976
SA_RS14100	lip1 CDS	2774247	2776289	2043	reverse	1.13	-1.13	-1.747872937	0.073874905	0.005197184
SA_RS04330	gcvH CDS	865727	866107	381	forward	5.19	-5.19	-1.740786862	6.39E-06	2.87E-08
SA_RS08765	acsA CDS	1780395	1782101	1707	reverse	1.28	-1.28	-1.69675082	0.053071755	0.003124857
SA_RS01215	ugpC CDS	244449	245546	1098	forward	1.03	-1.03	-1.69646238	0.092682215	0.007117752
SA_RS02410	sle1 CDS	484941	485945	1005	forward	3.95	-3.95	-1.692463118	0.000112146	1.01E-06
SA_RS01225	sugar ABC transporter permease CDS	246833	248101	1269	forward	1.28	-1.28	-1.677779712	0.052748265	0.002951024
SA_RS05730	hyl CDS	1140562	1141521	960	reverse	2.81	-2.81	-1.644537236	0.001533491	2.25E-05
SA_RS12190	imidazolonepropionase CDS	2385143	2386381	1239	reverse	1.27	-1.27	-1.633736799	0.05342434	0.003267064
SA_RS13155	gntK CDS	2576949	2578502	1554	reverse	1.01	-1.01	-1.630281633	0.098319424	0.007791654
SA_RS06800	4-oxalocrotonate tautomerase CDS	1368054	1368239	186	reverse	2.99	-2.99	-1.629814832	0.001018622	1.29E-05
SA_RS11475	PTS lactose/cellobiose transporter subunit IIA CDS	2265805	2266116	312	reverse	0.86	-0.86	-1.623649895	0.137202101	0.014343118
SA_RS01760	ROK family protein CDS	360851	361711	861	forward	0.95	-0.95	-1.616136689	0.111343275	0.009915373
SA_RS06635	hypothetical protein CDS	1330198	1330302	105	reverse	1.05	-1.05	-1.602574296	0.088143353	0.006517135
SA_RS00770	(S)-acetoin forming diacetyl reductase CDS	141023	141799	777	forward	4.26	-4.26	-1.601579067	5.43E-05	3.85E-07
SA_RS13160	GntR family transcriptional regulator CDS	2578526	2579206	681	reverse	1	-1	-1.600421217	0.099027275	0.008084225
SA_RS13940	isaB CDS	2729954	2730481	528	reverse	3.44	-3.44	-1.599996717	0.000366522	3.89E-06
SA_RS07580	alpha-glucosidase CDS	1545313	1546962	1650	reverse	1.13	-1.13	-1.588873044	0.073874905	0.005220735
SA_RS12490	NarK/NasA family nitrate transporter CDS	2444291	2445460	1170	reverse	0.94	-0.94	-1.580225506	0.113709317	0.010265424
SA_RS07060	sucB CDS	1417894	1419162	1269	reverse	1.29	-1.29	-1.559281115	0.051067616	0.002753646
SA_RS05645	sdhB CDS	1129792	1130607	816	forward	3.18	-3.18	-1.540693483	0.000662305	7.85E-06
SA_RS15285	lacA CDS	2268598	2269026	429	reverse	1.04	-1.04	-1.518517509	0.090187395	0.006782913
SA_RS09940	hypothetical protein CDS	1983392	1983499	108	forward	0.77	-0.77	-1.51033132	0.170158256	0.021200273
SA_RS09060	pckA CDS	1844783	1846375	1593	forward	1.27	-1.27	-1.500066931	0.05342434	0.003216095
SA_RS13480	CHAP domain-containing protein CDS	2643910	2644677	768	reverse	1.34	-1.34	-1.490745846	0.045532528	0.002194787
SA_RS07315	nucleotide pyrophosphohydrolase CDS	1499296	1499613	318	reverse	2.06	-2.06	-1.486665422	0.008708532	0.000238346
SA_RS12555	sirohydrochlorin chelatase CDS	2460468	2461199	732	reverse	0.85	-0.85	-1.461675769	0.141996838	0.015255379
SA_RS05275	graF CDS	1056731	1056865	135	reverse	0.7	-0.7	-1.460694003	0.197339377	0.027891922
SA_RS01115	murR CDS	220864	221739	876	forward	0.94	-0.94	-1.458095608	0.11557394	0.010528182
SA_RS10635	hypothetical protein CDS	2092380	2092508	129	reverse	0.72	-0.72	-1.457939697	0.189894008	0.025908741
SA_RS01095	PTS transporter subunit EIIC CDS	214814	216859	2046	reverse	2.71	-2.71	-1.445485773	0.00193716	3.01E-05
SA_RS07810	rpmG CDS	1585564	1585713	150	reverse	1.11	-1.11	-1.442645757	0.078516099	0.005644948
SA_RS01245	sugar phosphate isomerase/epimerase CDS	251212	252180	969	forward	1.28	-1.28	-1.427100234	0.05299638	0.003074136
SA_RS03725	DeoR/GlpR transcriptional regulator CDS	746328	747092	765	forward	1.28	-1.28	-1.422411681	0.053071755	0.003115596
SA_RS03325	hypothetical protein CDS	669034	669237	204	reverse	0.66	-0.66	-1.419760829	0.216355784	0.032347311
SA_RS04020	raiA CDS	805425	805997	573	forward	2.6	-2.6	-1.41650664	0.002522123	4.53E-05
SA_RS00805	superoxide dismutase CDS	148053	148652	600	forward	2.02	-2.02	-1.405128942	0.009574189	0.000277683
SA_RS00875	hypothetical protein CDS	162124	162891	768	forward	1.65	-1.65	-1.403096476	0.022580784	0.000765607
SA_RS12660	sbi CDS	2476080	2477390	1311	forward	2.37	-2.37	-1.400773051	0.004246907	8.85E-05
SA_RS04660	Glu/Leu/Phe/Val dehydrogenase CDS	923189	924433	1245	forward	1.35	-1.35	-1.394416371	0.044525339	0.002037107
SA_RS14965	E domain-containing protein CDS	2559703	2563817	4115	reverse	0.97	-0.97	-1.390570445	0.106323677	0.008984966
SA_RS10260	DUF1024 family protein CDS	2034141	2034386	246	reverse	0.75	-0.75	-1.37563896	0.176513051	0.023362021
SA_RS08310	hypothetical protein CDS	1682795	1682914	120	reverse	1	-1	-1.369954716	0.099027275	0.008130106
SA_RS12975	SDR family oxidoreductase CDS	2537697	2538515	819	reverse	1.89	-1.89	-1.369036272	0.01292338	0.000390658
SA_RS00265	adsA CDS	31006	33324	2319	forward	2.04	-2.04	-1.349467722	0.009070557	0.00025196
SA_RS10910	thiD CDS	2148459	2149289	831	reverse	2.67	-2.67	-1.347740633	0.002151392	3.52E-05
SA_RS04375	DUF1963 domain-containing protein CDS	<873586	873876	>291	forward	1.42	-1.42	-1.343423529	0.038179786	0.001684402
SA_RS11130	pyrimidine-nucleoside phosphorylase CDS	2187346	2188647	1302	reverse	2.71	-2.71	-1.322137381	0.001947825	3.10E-05
SA_RS11965	urease subunit gamma CDS	2342860	2343162	303	forward	1.04	-1.04	-1.315635357	0.090187395	0.006832082
SA_RS02985	NAD-dependent epimerase/dehydratase family protein CDS	597947	598912	966	forward	1.28	-1.28	-1.305734005	0.053071755	0.003165227
SA_RS13010	SDR family oxidoreductase CDS	2543070	2543765	696	reverse	2.21	-2.21	-1.305207224	0.006146816	0.000145635
SA_RS08000	ComE operon protein 2 CDS	1624543	1625004	462	reverse	1.42	-1.42	-1.301365159	0.037829988	0.001638063
SA_RS09105	hypothetical protein CDS	1853499	1854125	627	forward	0.63	-0.63	-1.300473673	0.231808638	0.036172753
SA_RS03790	queE CDS	759215	759928	714	reverse	1.5	-1.5	-1.298045697	0.031837611	0.001222523
SA_RS13175	DUF2188 domain-containing protein CDS	2581211	2581627	417	reverse	0.66	-0.66	-1.289536538	0.21729587	0.032754157
SA_RS13945	hypothetical protein CDS	2730739	2731197	459	forward	0.69	-0.69	-1.276057272	0.203335538	0.029521204
SA_RS06275	rimP CDS	1258478	1258945	468	forward	1	-1	-1.274037879	0.099027275	0.007991899
SA_RS06170	sucD CDS	1232447	1233355	909	forward	1.47	-1.47	-1.269102089	0.034261139	0.001413552
SA_RS13435	copper-translocating P-type ATPase CDS	2632362	2634770	2409	forward	2.2	-2.2	-1.266698574	0.006243686	0.000150481
SA_RS06165	sucC CDS	1231259	1232425	1167	forward	1.18	-1.18	-1.257508537	0.066070213	0.004399283
SA_RS09810	ftnA CDS	1955402	1955902	501	forward	1.48	-1.48	-1.234800943	0.033031289	0.001308838
SA_RS13135	fnbA CDS	2571889	2575005	3117	reverse	0.76	-0.76	-1.233618115	0.17429043	0.022632347
SA_RS11480	lacD CDS	2266138	2267118	981	reverse	0.53	-0.53	-1.232225787	0.293274811	0.055717933
SA_RS07160	NifU N-terminal domain-containing protein CDS	1435580	1435831	252	reverse	0.88	-0.88	-1.231406167	0.132521344	0.01337123
SA_RS08775	acetoin utilization protein AcuC CDS	1782927	1784096	1170	forward	0.77	-0.77	-1.230342145	0.169706961	0.020932453
SA_RS10245	DUF1381 domain-containing protein CDS	2033123	2033329	207	reverse	0.51	-0.51	-1.22973606	0.308975204	0.060835804
SA_RS10775	type II toxin-antitoxin system PemK/MazF family toxin CDS	2121172	2121534	363	reverse	1.35	-1.35	-1.226744352	0.044840597	0.002069848
SA_RS01465	scdA CDS	303583	304257	675	forward	1.47	-1.47	-1.225497373	0.033780642	0.001366129
SA_RS00180	hutH CDS	10900	12414	1515	forward	1.32	-1.32	-1.225022836	0.04780277	0.002382328
SA_RS07065	2-oxoglutarate dehydrogenase E1 component CDS	1419176	1421908	2733	reverse	0.91	-0.91	-1.212340573	0.123816255	0.011746257
SA_RS10990	atpE CDS	2160718	2160930	213	reverse	1.27	-1.27	-1.212246138	0.053806406	0.003340921
SA_RS12240	YnfA family protein CDS	2395351	2395677	327	reverse	0.88	-0.88	-1.209839107	0.132521344	0.013275706
SA_RS03795	queD CDS	759932	760351	420	reverse	0.96	-0.96	-1.198260061	0.110284542	0.009595836
SA_RS02705	hslO CDS	543205	544086	882	forward	1.56	-1.56	-1.18938613	0.027821059	0.001022833
SA_RS05235	purN CDS	1049510	1050076	567	forward	1.28	-1.28	-1.187558963	0.052883652	0.003045995
SA_RS00270	rlmH CDS	33692	34171	480	forward	0.77	-0.77	-1.187145151	0.168668867	0.020463502
SA_RS07625	BrxA/BrxB family bacilliredoxin CDS	1554732	1555169	438	reverse	1.45	-1.45	-1.186713676	0.035738829	0.001503717
SA_RS08620	ald CDS	1749875	1750993	1119	reverse	1.3	-1.3	-1.185861569	0.049985049	0.002613597
SA_RS05800	beta-class phenol-soluble modulin CDS	1152822	1152956	135	forward	0.76	-0.76	-1.182976047	0.174424325	0.022878165
SA_RS09100	DUF4352 domain-containing protein CDS	1852429	1853424	996	forward	0.86	-0.86	-1.177979244	0.137202101	0.014397155
SA_RS05960	hypothetical protein CDS	1187747	1187959	213	forward	1.31	-1.31	-1.176616072	0.048786997	0.002499144
SA_RS05320	TrkA family potassium uptake protein CDS	1065824	1066486	663	forward	1.38	-1.38	-1.166475579	0.041809595	0.001884742
SA_RS07440	ebpS CDS	1518794	1520254	1461	reverse	0.77	-0.77	-1.155950045	0.169915658	0.021036186
SA_RS06140	rplS CDS	1225914	1226264	351	forward	1.33	-1.33	-1.153266541	0.047267794	0.002317049
SA_RS02460	treP CDS	497474	498901	1428	forward	0.86	-0.86	-1.147472742	0.137202101	0.014222855
SA_RS03485	PTS-dependent dihydroxyacetone kinase phosphotransferase subunit DhaM CDS	702028	702390	363	forward	0.7	-0.7	-1.146809611	0.199249656	0.028406099
SA_RS14020	sasA CDS	2755253	2762068	6816	reverse	0.91	-0.91	-1.143891601	0.123816255	0.011784799
SA_RS13295	sdaAA CDS	2602684	2603583	900	reverse	1.2	-1.2	-1.143066334	0.063331697	0.004143515
SA_RS02540	cyclic-di-AMP receptor CDS	514185	514514	330	forward	1.19	-1.19	-1.140430885	0.064171853	0.004246667
SA_RS13680	aspartate 1-decarboxylase CDS	2678651	2679034	384	reverse	0.83	-0.83	-1.140104338	0.146306028	0.016017163
SA_RS09740	low molecular weight phosphotyrosine protein phosphatase CDS	1944388	1944852	465	forward	1.66	-1.66	-1.128756231	0.021918539	0.000716292
SA_RS11140	deoC CDS	2188926	2189588	663	reverse	1.3	-1.3	-1.111866119	0.050191848	0.002644914
SA_RS08895	rhodanese-like domain-containing protein CDS	1815846	1816157	312	reverse	1.28	-1.28	-1.10938752	0.052883652	0.002983929
SA_RS02465	treC CDS	498965	500605	1641	forward	0.77	-0.77	-1.107769185	0.170742632	0.021482325
SA_RS13935	aur CDS	2728001	2729530	1530	reverse	0.81	-0.81	-1.099708648	0.154152089	0.017442863
SA_RS15280	lacB CDS	2268067	2268582	516	reverse	0.43	-0.43	-1.095408667	0.36740621	0.086584324
SA_RS08780	ccpA CDS	1784194	1785183	990	reverse	0.77	-0.77	-1.086674703	0.169706961	0.020936071
SA_RS05785	hypothetical protein CDS	1151538	1151726	189	forward	0.49	-0.49	-1.075143927	0.327018932	0.068028616
SA_RS08250	yajC CDS	1673824	1674084	261	reverse	0.88	-0.88	-1.074457825	0.132521344	0.013350039
SA_RS12180	SDR family oxidoreductase CDS	2382754	2383635	882	reverse	0.97	-0.97	-1.066354254	0.106323677	0.008990605
SA_RS06440	aquaporin family protein CDS	1296691	1297509	819	forward	0.53	-0.53	-1.06395321	0.294066504	0.056371906
SA_RS04060	uvrB CDS	812941	814926	1986	forward	0.95	-0.95	-1.059112921	0.111177225	0.00976434
SA_RS12060	2-hydroxyacid dehydrogenase family protein CDS	2358178	2359131	954	forward	0.85	-0.85	-1.056828255	0.142822686	0.015460789
SA_RS09910	NETI motif-containing protein CDS	1977936	1978109	174	reverse	0.76	-0.76	-1.053807843	0.174424325	0.022826652
SA_RS11290	rocF CDS	2229182	2230090	909	reverse	0.65	-0.65	-1.052952714	0.223338859	0.034121214
SA_RS06500	hypothetical protein CDS	1309882	1310106	225	forward	0	0	-1.046971077	NA	0.109221151
SA_RS02635	glmU CDS	527067	528419	1353	forward	0.87	-0.87	-1.037117907	0.134766844	0.013818006
SA_RS01255	uhpT CDS	253268	254647	1380	forward	0.49	-0.49	-1.036597126	0.326035395	0.067606839
SA_RS01840	PTS sugar transporter subunit IIA CDS	377360	377803	444	reverse	0.43	-0.43	-1.036425137	0.375740397	0.089637415
SA_RS13380	methylated-DNA--[protein]-cysteine S-methyltransferase CDS	2620085	2620606	522	reverse	1.15	-1.15	-1.035363121	0.071105484	0.004966927
SA_RS03430	tagD CDS	690173	690571	399	forward	0.94	-0.94	-1.034104294	0.114100952	0.01034739
SA_RS04655	ornithine--oxo-acid transaminase CDS	921890	923080	1191	forward	0.87	-0.87	-1.024899386	0.134027208	0.013632669
SA_RS08175	LLM class flavin-dependent oxidoreductase CDS	1655902	1656915	1014	forward	0.82	-0.82	-1.01838786	0.151481382	0.016893144
SA_RS04645	S1 RNA-binding domain-containing protein CDS	919716	920093	378	forward	1	-1	-1.011368754	0.099027275	0.008091008
SA_RS14275	DUF3147 family protein CDS	2807643	2808038	396	reverse	0.6	-0.6	-1.009268059	0.25174417	0.042780055
SA_RS13425	sugar O-acetyltransferase CDS	2631093	2631692	600	reverse	0.69	-0.69	-1.007222029	0.205763881	0.030091287
SA_RS09825	dinB CDS	1956914	1957984	1071	reverse	0.83	-0.83	-1.006268802	0.149325717	0.016530747
SA_RS07960	grpE CDS	1615415	1616041	627	reverse	0.69	-0.69	-0.999346672	0.203335538	0.02946592
SA_RS11005	wecB CDS	2162242	2163369	1128	reverse	1.45	-1.45	-0.998021322	0.035541725	0.001480905
SA_RS02470	treR CDS	500630	501358	729	forward	0.63	-0.63	-0.989252406	0.234147148	0.036920261
SA_RS10900	thiamine phosphate synthase CDS	2147041	2147682	642	reverse	1.29	-1.29	-0.987832074	0.050782979	0.002696809
SA_RS10875	csoR CDS	2142652	2142945	294	reverse	0.48	-0.48	-0.985062562	0.32893418	0.069468534
SA_RS01380	nucleoside hydrolase CDS	284495	285430	936	forward	0.94	-0.94	-0.984817994	0.113709317	0.010261605
SA_RS05690	efb CDS	1135762	1136259	498	forward	0.74	-0.74	-0.984684619	0.18247983	0.024226285
SA_RS12375	mqo CDS	2420078	2421556	1479	reverse	1.03	-1.03	-0.982390011	0.093965975	0.007254726
SA_RS04935	YjcG family protein CDS	989093	989602	510	forward	0.96	-0.96	-0.982046204	0.110604602	0.009668866
SA_RS10095	SH3 domain-containing protein CDS	2008105	>2008439	>335	reverse	1.17	-1.17	-0.981120821	0.067575631	0.004545602
SA_RS11650	rpmJ CDS	2296931	2297044	114	reverse	0.96	-0.96	-0.980292021	0.110069728	0.009487219
SA_RS08135	DUF1292 domain-containing protein CDS	1645436	1645744	309	reverse	0.8	-0.8	-0.979316699	0.158190758	0.01813853
SA_RS01085	alpha-keto acid decarboxylase family protein CDS	212901	214541	1641	reverse	0.87	-0.87	-0.973703059	0.134544343	0.013740231
SA_RS01150	putative cyclic bacteriocin CDS	229259	229480	222	forward	0.85	-0.85	-0.969820764	0.140443992	0.014801695
SA_RS13420	pruA CDS	2629359	2630903	1545	reverse	0.51	-0.51	-0.959547518	0.310505971	0.061644568
SA_RS13640	serine protease CDS	2670520	>2671107	>588	reverse	0.34	-0.34	-0.957385884	0.458557193	0.139244245
SA_RS06445	glpK CDS	1297638	1299134	1497	forward	0.86	-0.86	-0.957184839	0.137202101	0.014352232
SA_RS03970	glycerate kinase CDS	794972	796096	1125	forward	1.2	-1.2	-0.955837908	0.062511015	0.004034616
SA_RS01490	GntR family transcriptional regulator CDS	308357	309061	705	reverse	0.81	-0.81	-0.9544322	0.153360411	0.01716534
SA_RS02100	NADPH-dependent oxidoreductase CDS	423610	424365	756	forward	0.8	-0.8	-0.950437654	0.158914505	0.01843616
SA_RS11905	molybdenum cofactor biosynthesis protein MoaB CDS	2331299	2331805	507	reverse	0.8	-0.8	-0.946813981	0.157535876	0.017890104
SA_RS12155	PTS transporter subunit EIIC CDS	2376731	2378335	1605	reverse	0.69	-0.69	-0.945936549	0.205952732	0.030203035
SA_RS12510	sensor histidine kinase CDS	2448396	2449430	1035	reverse	0.94	-0.94	-0.941136327	0.113709317	0.010208918
SA_RS00260	MBL fold metallo-hydrolase CDS	29979	30779	801	forward	0.86	-0.86	-0.939368303	0.137202101	0.014350599
SA_RS07020	acylphosphatase CDS	1409674	1409943	270	forward	0.88	-0.88	-0.931968076	0.132521344	0.013339109
SA_RS04460	nitronate monooxygenase CDS	887700	888767	1068	forward	0.69	-0.69	-0.931327384	0.203335538	0.029381411
SA_RS08625	universal stress protein CDS	1751134	1751634	501	forward	1	-1	-0.928969951	0.099027275	0.008118071
SA_RS00825	deoD CDS	150926	151633	708	forward	0.38	-0.38	-0.927484909	0.414808778	0.111327356
SA_RS10410	lukG CDS	2050639	2051655	1017	reverse	0.59	-0.59	-0.926238095	0.256576588	0.044800888
SA_RS07585	LacI family DNA-binding transcriptional regulator CDS	1546978	1547997	1020	reverse	0.39	-0.39	-0.922362493	0.406894242	0.107541084
SA_RS07660	polyprenyl synthetase family protein CDS	1562949	1563830	882	reverse	0.95	-0.95	-0.922089174	0.111343275	0.00989663
SA_RS13210	fructose-1,6-bisphosphatase CDS	2588859	2590823	1965	forward	0.47	-0.47	-0.920586706	0.336070759	0.074088063
SA_RS07030	toxic anion resistance protein CDS	1410623	1411759	1137	forward	0.47	-0.47	-0.916579209	0.336070759	0.072382887
SA_RS13165	MerR family transcriptional regulator CDS	2579359	2580123	765	reverse	0.88	-0.88	-0.914849258	0.132172699	0.012929802
SA_RS09315	serine hydrolase family protein CDS	1882993	1883547	555	reverse	0.81	-0.81	-0.912594577	0.153638903	0.017309101
SA_RS02195	superantigen-like protein SSL3 CDS	443054	444124	1071	forward	0.33	-0.33	-0.907252929	0.46739061	0.144504417
SA_RS00240	walR CDS	24934	25635	702	forward	1.16	-1.16	-0.904446877	0.069756642	0.004844211
SA_RS03475	dhaK CDS	700441	701409	969	forward	0.47	-0.47	-0.903169702	0.339397212	0.075615578
SA_RS01850	mepR CDS	379975	380394	420	forward	0.74	-0.74	-0.901413961	0.182568219	0.024312598
SA_RS12890	M42 family metallopeptidase CDS	2521063	2522139	1077	reverse	0.76	-0.76	-0.900679868	0.17429043	0.022624384
SA_RS12370	DUF3021 domain-containing protein CDS	2419557	2420012	456	forward	0.58	-0.58	-0.888703214	0.262499293	0.047362692
SA_RS10250	hypothetical protein CDS	2033326	2033571	246	reverse	0.28	-0.28	-0.885409888	0.522352113	0.176664979
SA_RS02020	ssb CDS	412192	412695	504	forward	0.8	-0.8	-0.884490222	0.160150775	0.018852648
SA_RS10315	DUF1108 family protein CDS	2041163	2041423	261	reverse	0.29	-0.29	-0.878245755	0.51137476	0.167951514
SA_RS08095	acetyl-CoA carboxylase biotin carboxyl carrier protein subunit CDS	1638669	1639118	450	reverse	0.59	-0.59	-0.874416819	0.254641753	0.043896577
SA_RS13695	oxidoreductase CDS	2680771	2681631	861	forward	0.73	-0.73	-0.870763077	0.185826799	0.025126091
SA_RS05135	atlA CDS	1026342	1030088	3747	reverse	0.68	-0.68	-0.869645535	0.209121063	0.030838523
SA_RS00885	adhE CDS	164457	167066	2610	forward	0.63	-0.63	-0.866131191	0.236949555	0.038039696
SA_RS12670	hlgA CDS	2477926	2478855	930	forward	0.27	-0.27	-0.865026351	0.534975324	0.191218713
SA_RS12675	hlgC CDS	2479422	2480369	948	forward	0.38	-0.38	-0.864448237	0.416787744	0.113505059
SA_RS13955	PTS fructose transporter subunit IIABC CDS	2733387	2735339	1953	forward	0.59	-0.59	-0.863912447	0.256576588	0.044430938
SA_RS04155	2,3-bisphosphoglycerate-independent phosphoglycerate mutase CDS	835910	837427	1518	forward	0.72	-0.72	-0.860188643	0.190854281	0.026195686
SA_RS05530	rpmF CDS	1104331	1104504	174	forward	0.47	-0.47	-0.85724188	0.336070759	0.07212267
SA_RS01315	3-hydroxyacyl-CoA dehydrogenase/enoyl-CoA hydratase family protein CDS	268453	270714	2262	reverse	0.35	-0.35	-0.856301669	0.451493712	0.134980768
SA_RS04250	cold-shock protein CDS	856791	856991	201	forward	0.8	-0.8	-0.854284452	0.160150775	0.01892893
SA_RS12590	type II toxin-antitoxin system Phd/YefM family antitoxin CDS	2466267	2466518	252	reverse	0.65	-0.65	-0.853134198	0.224483559	0.0343878
SA_RS08680	ISL3-like element IS1181 family transposase CDS	1761714	1763033	1320	forward	0.32	-0.32	-0.84957478	0.479413431	0.14942502
SA_RS00835	deoC CDS	153073	153735	663	forward	0.92	-0.92	-0.847621064	0.120022599	0.011276633
SA_RS13950	BglG family transcription antiterminator CDS	2731437	2733311	1875	forward	0.4	-0.4	-0.847558326	0.396680346	0.101129272
SA_RS03295	hypothetical protein CDS	663754	664260	507	forward	1.06	-1.06	-0.845190869	0.087930798	0.0064655
SA_RS12010	PH domain-containing protein CDS	2348872	2349198	327	reverse	0.72	-0.72	-0.843500779	0.191157935	0.026315451
SA_RS00650	amidohydrolase CDS	110434	111612	1179	forward	0.58	-0.58	-0.839809204	0.260319384	0.04607408
SA_RS08460	rplT CDS	1710716	1711072	357	reverse	0.76	-0.76	-0.837504242	0.172912585	0.021967244
SA_RS09150	type I restriction-modification system subunit M CDS	1859152	1860708	1557	reverse	0.61	-0.61	-0.835690792	0.246184587	0.040930199
SA_RS02980	ribulokinase CDS	596096	597733	1638	forward	0.41	-0.41	-0.833176356	0.391437033	0.097699358
SA_RS11345	P-loop NTPase CDS	2236331	2237395	1065	reverse	0.77	-0.77	-0.83227928	0.169706961	0.020894594
SA_RS01500	6-phospho-beta-glucosidase CDS	310017	311453	1437	forward	0.6	-0.6	-0.831908676	0.250704654	0.042296169
SA_RS04665	glpQ CDS	924770	925699	930	reverse	0.48	-0.48	-0.828982892	0.328530981	0.069077309
SA_RS08105	pxpB CDS	1640120	1640854	735	reverse	0.42	-0.42	-0.826101623	0.378031743	0.090956466
SA_RS12845	ABC transporter ATP-binding protein CDS	2511766	2512992	1227	reverse	0.9	-0.9	-0.82515836	0.125106803	0.011958739
SA_RS07895	cdd CDS	1603591	1603995	405	reverse	0.76	-0.76	-0.824804666	0.17429043	0.022356834
SA_RS12820	2-dehydropantoate 2-reductase CDS	2506626	2507561	936	reverse	0.71	-0.71	-0.824724144	0.196567749	0.027622265
SA_RS13960	manA CDS	2735353	2736291	939	forward	0.55	-0.55	-0.821590932	0.279371523	0.052086602
SA_RS07205	tdcB CDS	1473100	1474140	1041	reverse	0.31	-0.31	-0.816718956	0.485348571	0.153059272
SA_RS12860	YdeI family protein CDS	2513662	2514261	600	reverse	0.58	-0.58	-0.814587833	0.260319384	0.046257734
SA_RS03620	hypothetical protein CDS	727461	727856	396	forward	0.3	-0.3	-0.809829341	0.503539468	0.164349687
SA_RS05095	menB CDS	1018958	1019779	822	forward	0.8	-0.8	-0.806816859	0.159342403	0.01860352
SA_RS08830	thioredoxin family protein CDS	1796269	1796580	312	reverse	0.49	-0.49	-0.805040767	0.324671867	0.065964802
SA_RS11270	DUF1542 domain-containing protein CDS	2218145	2225590	7446	reverse	0.36	-0.36	-0.799554215	0.441099978	0.126547082
SA_RS07115	hypothetical protein CDS	1429279	1429500	222	reverse	0.71	-0.71	-0.798875917	0.196101718	0.027396564
SA_RS07500	srrB CDS	1530839	1532590	1752	reverse	0.91	-0.91	-0.797833427	0.121861648	0.0114992
SA_RS08405	uroporphyrinogen-III synthase CDS	1701339	1702007	669	reverse	0.63	-0.63	-0.795477744	0.236880534	0.037556519
SA_RS12450	YbgA family protein CDS	2435466	2435849	384	forward	0.49	-0.49	-0.792785832	0.326035395	0.067657672
SA_RS05345	YkyA family protein CDS	1070045	1070671	627	forward	0.38	-0.38	-0.789005693	0.420817731	0.116378106
SA_RS13360	sterile alpha motif-like domain-containing protein CDS	2616044	2616262	219	forward	0.39	-0.39	-0.781739129	0.406894242	0.107424999
SA_RS01050	YagU family protein CDS	205354	205833	480	reverse	0.57	-0.57	-0.781354497	0.270343925	0.049364271
SA_RS01865	glpT CDS	382482	383840	1359	reverse	0.4	-0.4	-0.77945577	0.399806375	0.102681861
SA_RS11380	hypothetical protein CDS	2244025	2244285	261	forward	0.35	-0.35	-0.778678548	0.445898414	0.130964444
SA_RS02260	FKLRK protein CDS	454848	456335	1488	forward	0.26	-0.26	-0.776158066	0.550759284	0.204428809
SA_RS04150	triose-phosphate isomerase CDS	835146	835907	762	forward	0.63	-0.63	-0.775431836	0.236903303	0.037912578
SA_RS15265	ebh CDS	1437928	1469802	31875	reverse	0.4	-0.4	-0.77332181	0.398775523	0.102137358
SA_RS03720	ybaK CDS	745596	746078	483	forward	0.39	-0.39	-0.772627875	0.406894242	0.107249776
SA_RS10550	hypothetical protein CDS	2075260	2076507	1248	reverse	0.42	-0.42	-0.772516093	0.377606426	0.090699583
SA_RS14770	IS3 family transposase CDS	1855378	1856390	1013	reverse	0.33	-0.33	-0.772444908	0.472542482	0.146704365
SA_RS08800	hypothetical protein CDS	1787508	1788866	1359	reverse	0.28	-0.28	-0.770862102	0.526407076	0.181819012
SA_RS04225	clfA CDS	848484	851453	2970	forward	0.36	-0.36	-0.768249343	0.441099978	0.126786644
SA_RS04245	thermonuclease family protein CDS	855748	856434	687	forward	0.67	-0.67	-0.767217354	0.21276905	0.031463397
SA_RS07645	lpdA CDS	1558798	1560219	1422	reverse	0.76	-0.76	-0.766283069	0.17429043	0.022629314
SA_RS04090	trxB CDS	822228	823163	936	forward	0.89	-0.89	-0.761757788	0.128397034	0.012430595
SA_RS13745	AMP-binding protein CDS	2691272	2692870	1599	reverse	0.63	-0.63	-0.761154295	0.236880534	0.03773832
SA_RS10085	scn CDS	2006528	2006878	351	reverse	0.58	-0.58	-0.760182305	0.261656636	0.046922902
SA_RS05360	2-oxo acid dehydrogenase subunit E2 CDS	1073026	1074318	1293	forward	0.76	-0.76	-0.758531311	0.174424325	0.023014321
SA_RS11120	S-ribosylhomocysteine lyase CDS	2186360	2186830	471	forward	0.7	-0.7	-0.755203469	0.199397281	0.028590051
SA_RS12850	hypothetical protein CDS	2513319	2513438	120	reverse	0	0	-0.753380402	NA	0.231348052
SA_RS14190	SMP-30/gluconolactonase/LRE family protein CDS	2791468	2792439	972	reverse	0.39	-0.39	-0.752164548	0.408955879	0.108718804
SA_RS11910	ThiF family adenylyltransferase CDS	2331836	2332840	1005	reverse	0.6	-0.6	-0.751722819	0.251089308	0.042566202
SA_RS01060	argJ CDS	206883	208124	1242	reverse	0.38	-0.38	-0.750267736	0.418125241	0.115121084
SA_RS10270	DUF3310 domain-containing protein CDS	2034646	2034903	258	reverse	0.22	-0.22	-0.74942308	0.59780128	0.250370711
SA_RS05930	aspartate carbamoyltransferase catalytic subunit CDS	1179863	1180744	882	forward	0.47	-0.47	-0.747129387	0.336070759	0.073161022
SA_RS09775	map CDS	1949720	1950478	759	reverse	0.7	-0.7	-0.746351924	0.199191114	0.028316384
SA_RS05950	pyrF CDS	1186414	1187106	693	forward	0.35	-0.35	-0.745961746	0.447554211	0.132602246
SA_RS06295	infB CDS	1260765	1262882	2118	forward	0.41	-0.41	-0.745547078	0.387882726	0.09586154
SA_RS09725	acyl-CoA thioesterase CDS	1942162	1942692	531	reverse	0.62	-0.62	-0.745172579	0.239904839	0.038612135
SA_RS05935	dihydroorotase CDS	1180762	1182036	1275	forward	0.47	-0.47	-0.743952016	0.336070759	0.074236311
SA_RS04895	NAD kinase CDS	978836	979645	810	forward	0.56	-0.56	-0.743427327	0.275661803	0.051010946
SA_RS05890	DivIVA domain-containing protein CDS	1170472	1171089	618	forward	0.44	-0.44	-0.743278538	0.364010063	0.085275715
SA_RS06815	M42 family metallopeptidase CDS	1371042	1372073	1032	forward	0.62	-0.62	-0.743132447	0.241937511	0.039039103
SA_RS12520	narI CDS	2449926	2450603	678	reverse	0.24	-0.24	-0.73888931	0.578252035	0.2311803
SA_RS13025	hypothetical protein CDS	2544595	2544786	192	reverse	0.31	-0.31	-0.737646153	0.49018718	0.155720391
SA_RS09430	fumC CDS	1905519	1906904	1386	reverse	0.48	-0.48	-0.737344558	0.328779168	0.069301491
SA_RS04005	DegV family protein CDS	802385	803251	867	forward	0.58	-0.58	-0.735952134	0.260801498	0.04644994
SA_RS01295	coa CDS	264676	266652	1977	forward	0.23	-0.23	-0.734708544	0.583714059	0.237491504
SA_RS05190	folD CDS	1040543	1041403	861	reverse	0.8	-0.8	-0.732704953	0.158476708	0.018320633
SA_RS11100	coaW CDS	2181668	2182471	804	forward	0.57	-0.57	-0.728920812	0.271548923	0.049849406
SA_RS09630	perR CDS	1924624	1925070	447	reverse	0.49	-0.49	-0.726065831	0.322328298	0.064913338
SA_RS12215	sdpC CDS	2391228	2392487	1260	forward	0.32	-0.32	-0.724317567	0.474098053	0.147380972
SA_RS04185	smpB CDS	843242	843706	465	forward	0.35	-0.35	-0.723868173	0.451493712	0.135857955
SA_RS10605	LacI family DNA-binding transcriptional regulator CDS	2085161	2086111	951	reverse	0.29	-0.29	-0.723713065	0.517407848	0.173103361
SA_RS08610	aminopeptidase P family protein CDS	1748504	1749559	1056	forward	0.66	-0.66	-0.723510429	0.22039827	0.033401862
SA_RS08760	formate--tetrahydrofolate ligase CDS	1778288	1779955	1668	reverse	0.72	-0.72	-0.72067176	0.191584271	0.026452403
SA_RS04010	DEAD/DEAH box helicase CDS	803615	804697	1083	forward	0.29	-0.29	-0.720210288	0.511913445	0.168546665
SA_RS09675	metal-dependent hydrolase CDS	1933586	1934563	978	forward	0.71	-0.71	-0.719813302	0.194201718	0.02689313
SA_RS06390	TIGR00282 family metallophosphoesterase CDS	1284212	1285009	798	forward	0.66	-0.66	-0.719077695	0.217087594	0.032634083
SA_RS02060	GlsB/YeaQ/YmgE family stress response membrane protein CDS	417963	418214	252	forward	0.51	-0.51	-0.718858887	0.310505971	0.061621714
SA_RS00250	hypothetical protein CDS	27467	28801	1335	forward	0.43	-0.43	-0.718394986	0.368319167	0.087265162
SA_RS01735	winged helix-turn-helix transcriptional regulator CDS	354888	356006	1119	forward	0.2	-0.2	-0.714327401	0.626652367	0.278302571
SA_RS07735	gcvT CDS	1575700	1576791	1092	reverse	0.73	-0.73	-0.713434312	0.188301509	0.025537623
SA_RS00210	gdpP CDS	18328	20295	1968	forward	0.66	-0.66	-0.712677965	0.217087594	0.032574895
SA_RS04340	DUF1963 domain-containing protein CDS	866286	>866873	>588	forward	0.4	-0.4	-0.710761747	0.394869478	0.099233934
SA_RS03675	aldo/keto reductase family oxidoreductase CDS	737116	738024	909	forward	0.61	-0.61	-0.709133725	0.244071061	0.040159206
SA_RS13225	alpha/beta hydrolase CDS	2592349	2592942	594	reverse	0.27	-0.27	-0.707663638	0.541959657	0.196656217
SA_RS13440	copZ CDS	2635308	2635514	207	forward	0.35	-0.35	-0.707607512	0.451493712	0.136103964
SA_RS01870	VOC family protein CDS	384152	385078	927	forward	0.51	-0.51	-0.707431837	0.308975204	0.060763169
SA_RS06380	rny CDS	1281967	1283526	1560	forward	0.59	-0.59	-0.706567385	0.256576588	0.044512853
SA_RS03260	DUF1934 domain-containing protein CDS	656843	657259	417	forward	0.35	-0.35	-0.705409835	0.451493712	0.136296509
SA_RS01210	M23 family metallopeptidase CDS	243487	244065	579	forward	0.24	-0.24	-0.703961471	0.572919019	0.225030424
SA_RS05920	pyrR CDS	1177783	1178310	528	forward	0.4	-0.4	-0.703619243	0.396680346	0.100985618
SA_RS03250	adhP CDS	655557	656567	1011	forward	0.4	-0.4	-0.702051147	0.396680346	0.10122355
SA_RS11090	DNA-directed RNA polymerase subunit delta CDS	2179741	2180271	531	reverse	0.61	-0.61	-0.698983876	0.246626124	0.041104354
SA_RS13185	MFS transporter CDS	2584066	2585343	1278	reverse	0.28	-0.28	-0.698667568	0.526407076	0.184241945
SA_RS13330	acyl-CoA thioesterase CDS	2608762	2609172	411	reverse	0.38	-0.38	-0.697747359	0.416787744	0.113518199
SA_RS01990	ParB/RepB/Spo0J family partition protein CDS	408132	408977	846	forward	0.39	-0.39	-0.694481959	0.406894242	0.10602751
SA_RS08190	Rrf2 family transcriptional regulator CDS	1657620	1658042	423	reverse	0.47	-0.47	-0.693474282	0.337008581	0.074753129
SA_RS14210	PadR family transcriptional regulator CDS	2795305	2795643	339	reverse	0.26	-0.26	-0.693126224	0.55044744	0.203837032
SA_RS12700	bioB CDS	2483674	2484681	1008	reverse	0.35	-0.35	-0.691906267	0.445796305	0.129603002
SA_RS02810	pdxS CDS	557598	558485	888	forward	0.48	-0.48	-0.690160798	0.330374833	0.069907746
SA_RS13445	D-lactate dehydrogenase CDS	2635605	2636603	999	reverse	0.61	-0.61	-0.689360724	0.246881004	0.041247684
SA_RS09180	splA CDS	1864410	1865117	708	reverse	0	0	-0.689124465	NA	0.288363599
SA_RS08845	MBL fold metallo-hydrolase CDS	1798244	1799086	843	reverse	0.45	-0.45	-0.685676095	0.356365536	0.082394973
SA_RS05055	ABC transporter substrate-binding protein CDS	1011851	1012810	960	forward	0.29	-0.29	-0.684248859	0.507791651	0.165944984
SA_RS06550	low specificity L-threonine aldolase CDS	1314480	1315505	1026	reverse	0.26	-0.26	-0.68240846	0.551783466	0.206611386
SA_RS09160	splF CDS	1861069	1861788	720	reverse	0.2	-0.2	-0.680458001	0.635037108	0.289784075
SA_RS01645	TIGR01741 family protein CDS	340566	341057	492	forward	0.53	-0.53	-0.675910226	0.293274811	0.05582764
SA_RS02355	YbcC family protein CDS	472424	475129	2706	forward	0.67	-0.67	-0.671730834	0.21336825	0.031726325
SA_RS13605	hypothetical protein CDS	2665292	2665567	276	forward	0.41	-0.41	-0.671354094	0.391437033	0.097559783
SA_RS06730	acnA CDS	1349289	1351994	2706	forward	0.49	-0.49	-0.670972359	0.324927969	0.066764203
SA_RS01915	tatC CDS	392978	393640	663	reverse	0.33	-0.33	-0.669962629	0.46739061	0.144302356
SA_RS03975	pepT CDS	796283	797509	1227	reverse	0.43	-0.43	-0.668488642	0.37208873	0.088462272
SA_RS01325	acyl--CoA ligase CDS	272223	273728	1506	reverse	0.19	-0.19	-0.665753405	0.644549758	0.306661483
SA_RS03270	endonuclease III domain-containing protein CDS	659187	659822	636	forward	0.27	-0.27	-0.665381725	0.541959657	0.197257375
SA_RS04785	fabF CDS	956103	957347	1245	forward	0.6	-0.6	-0.663986827	0.25210144	0.043072702
SA_RS08545	icd CDS	1729762	1731030	1269	reverse	0.39	-0.39	-0.662578496	0.405948136	0.105135261
SA_RS08265	ruvB CDS	1676292	1677296	1005	reverse	0.59	-0.59	-0.66154925	0.254641753	0.043884707
SA_RS12505	response regulator transcription factor CDS	2447720	2448373	654	reverse	0.49	-0.49	-0.659905063	0.327018932	0.068128944
SA_RS11455	NADP-dependent oxidoreductase CDS	2260243	2261244	1002	reverse	0.58	-0.58	-0.659892979	0.261161762	0.046620788
SA_RS11745	rpsS CDS	2305507	2305785	279	reverse	0.57	-0.57	-0.659220642	0.271548923	0.049852286
SA_RS00175	NAD(P)H-hydrate dehydratase CDS	9762	10574	813	reverse	0.48	-0.48	-0.659048262	0.327472466	0.068490973
SA_RS04160	eno CDS	837557	838861	1305	forward	0.47	-0.47	-0.657823015	0.336070759	0.073741945
SA_RS02245	type I restriction-modification system subunit M CDS	451000	452556	1557	forward	0.37	-0.37	-0.655126985	0.429707391	0.119889766
SA_RS13415	hypothetical protein CDS	2629080	2629247	168	reverse	0.18	-0.18	-0.655053314	0.657998846	0.324161196
SA_RS13140	hypothetical protein CDS	2574989	2575091	103	reverse	0	0	-0.654364464	NA	0.233480948
SA_RS04100	rapZ CDS	824108	825019	912	forward	0.39	-0.39	-0.653167294	0.406894242	0.106473001
SA_RS07210	ald CDS	1474235	1475353	1119	reverse	0.24	-0.24	-0.65225527	0.569929585	0.221746183
SA_RS02960	tuf CDS	590790	591974	1185	forward	0.42	-0.42	-0.651119671	0.380492936	0.092170062
SA_RS04515	D-glycerate dehydrogenase CDS	896909	897868	960	forward	0.49	-0.49	-0.64854052	0.324671867	0.066181071
SA_RS00810	sasD CDS	149019	149744	726	forward	0.51	-0.51	-0.646282162	0.310198059	0.061203293
SA_RS12280	thioesterase family protein CDS	2403590	2404081	492	forward	0.42	-0.42	-0.645499156	0.382642629	0.093784958
SA_RS08235	adenine phosphoribosyltransferase CDS	1668254	1668772	519	reverse	0.42	-0.42	-0.642933737	0.381144364	0.093077322
SA_RS11890	mobB CDS	2328999	2329484	486	reverse	0.45	-0.45	-0.641336993	0.351612555	0.080585849
SA_RS04650	NADH-dependent flavin oxidoreductase CDS	920455	921582	1128	forward	0.39	-0.39	-0.640305311	0.406894242	0.105959298
SA_RS02640	ribose-phosphate diphosphokinase CDS	528566	529531	966	forward	0.53	-0.53	-0.639866921	0.294066504	0.056575542
SA_RS00570	cstB CDS	92616	93950	1335	forward	0.3	-0.3	-0.639178297	0.499065809	0.161627049
SA_RS12445	PTS sucrose transporter subunit IIBC CDS	2433841	2435283	1443	reverse	0.45	-0.45	-0.638874957	0.351612555	0.081008775
SA_RS12775	metallophosphoesterase CDS	2496959	2497765	807	reverse	0.35	-0.35	-0.633132246	0.445796305	0.129847502
SA_RS13970	amidase domain-containing protein CDS	2739595	2741454	1860	forward	0.24	-0.24	-0.632799839	0.57151736	0.223449226
SA_RS14280	DUF3147 family protein CDS	2808106	2808459	354	reverse	0.24	-0.24	-0.631873257	0.572919019	0.225475507
SA_RS05825	rsmH CDS	1156723	1157658	936	forward	0.47	-0.47	-0.629150779	0.339958356	0.076379533
SA_RS09930	nitric oxide synthase oxygenase CDS	1981430	1982506	1077	forward	0.4	-0.4	-0.62888372	0.396680346	0.100576592
SA_RS07910	PhoH family protein CDS	1604821	1605768	948	reverse	0.57	-0.57	-0.627436179	0.266210206	0.048217933
SA_RS13235	MarR family transcriptional regulator CDS	2594010	2594444	435	reverse	0.21	-0.21	-0.62653912	0.618460336	0.266397082
SA_RS02235	superantigen-like protein SSL10 CDS	450053	450736	684	forward	0.2	-0.2	-0.623116279	0.627005444	0.280718124
SA_RS12655	hypothetical protein CDS	2475881	2475985	105	reverse	0.18	-0.18	-0.622765464	0.660240998	0.331813181
SA_RS09115	hypothetical protein CDS	1854608	1855180	573	forward	0.24	-0.24	-0.621534308	0.575588025	0.228542304
SA_RS08315	DUF4930 family protein CDS	1682988	1683461	474	reverse	0.32	-0.32	-0.618139105	0.479427466	0.150002961
SA_RS02475	hypothetical protein CDS	501762	501863	102	forward	0	0	-0.617569119	NA	0.346605399
SA_RS06315	rpsO CDS	1265805	1266074	270	forward	0.38	-0.38	-0.617276214	0.416787744	0.112695893
SA_RS01345	DUF488 domain-containing protein CDS	278901	279257	357	reverse	0.28	-0.28	-0.616306858	0.522352113	0.177744816
SA_RS10415	lukH CDS	2051677	2052732	1056	reverse	0.29	-0.29	-0.616263997	0.51709438	0.172424416
SA_RS03555	LysM peptidoglycan-binding domain-containing protein CDS	715687	716484	798	reverse	0.51	-0.51	-0.615500508	0.310505971	0.061556299
SA_RS14120	1-(5-phosphoribosyl)-5-((5- phosphoribosylamino)methylideneamino)imidazole-4- carboxamide isomerase CDS	2778766	2779470	705	reverse	0.23	-0.23	-0.614605237	0.582495513	0.236519828
SA_RS02105	L-cystine transporter CDS	424445	425833	1389	reverse	0.57	-0.57	-0.61460417	0.266210206	0.048283224
SA_RS10595	carbohydrate kinase CDS	2082572	2083531	960	reverse	0.45	-0.45	-0.611983559	0.356823686	0.082646663
SA_RS14150	ATP phosphoribosyltransferase regulatory subunit CDS	2783489	2784307	819	reverse	0.18	-0.18	-0.611109554	0.662400864	0.339846407
SA_RS11505	NAD-dependent protein deacylase CDS	2270390	2271130	741	forward	0.33	-0.33	-0.610668832	0.462519871	0.142191357
SA_RS03425	glycosyltransferase family 2 protein CDS	689049	690110	1062	forward	0.5	-0.5	-0.608021435	0.318619625	0.063775987
SA_RS01815	NAD-dependent deacetylase CDS	372334	373278	945	forward	0.24	-0.24	-0.607322496	0.574832253	0.227574458
SA_RS13870	hypothetical protein CDS	2714613	2714813	201	reverse	0.19	-0.19	-0.606546252	0.652796982	0.31946519
SA_RS00595	TfoX/Sxy family protein CDS	97376	97672	297	forward	0.28	-0.28	-0.605680388	0.526407076	0.183806204
SA_RS05415	YktB family protein CDS	1084049	1084663	615	reverse	0.32	-0.32	-0.60560112	0.479413431	0.149371021
SA_RS02255	superantigen-like protein SSL11 CDS	454143	454826	684	forward	0.17	-0.17	-0.604683606	0.680962414	0.36273488
SA_RS12780	amino acid permease CDS	2498051	2499446	1396	forward	0.21	-0.21	-0.604547307	0.614944308	0.262270971
SA_RS05650	racE CDS	1130843	1131643	801	forward	0.47	-0.47	-0.604138067	0.335313868	0.071297116
SA_RS07790	ROK family glucokinase CDS	1582174	1583160	987	reverse	0.52	-0.52	-0.603505822	0.303187895	0.058953202
SA_RS06055	Asp23/Gls24 family envelope stress response protein CDS	1207786	1208160	375	forward	0.53	-0.53	-0.603018164	0.294066504	0.056270586
SA_RS11275	phosphoglucosamine mutase CDS	2225868	2227223	1356	reverse	0.53	-0.53	-0.602416585	0.295034461	0.05700625
SA_RS02210	superantigen-like protein SSL5 CDS	445730	446434	705	forward	0.17	-0.17	-0.601314288	0.679416362	0.360613752
SA_RS10915	tenA CDS	2149282	2149971	690	reverse	0.43	-0.43	-0.600262331	0.370984391	0.088048174
SA_RS13495	isaA CDS	2648126	2648827	702	reverse	0.29	-0.29	-0.598866191	0.51615443	0.171418934
SA_RS01495	PTS glucose transporter subunit IIA CDS	309210	310001	792	forward	0.19	-0.19	-0.598317391	0.640540926	0.299455597
SA_RS09860	gatC CDS	1964987	1965289	303	reverse	0.46	-0.46	-0.596710201	0.34690151	0.078875874
SA_RS08690	glycerophosphoryl diester phosphodiesterase CDS	1763258	1764001	744	reverse	0.36	-0.36	-0.596459138	0.432139783	0.121097995
SA_RS08550	citrate synthase CDS	1731079	1732200	1122	reverse	0.27	-0.27	-0.596442433	0.531710951	0.188748699
SA_RS14745	hypothetical protein CDS	1684287	>1684457	>171	reverse	0	0	-0.595734084	NA	0.345353248
SA_RS06100	ribonuclease III CDS	1216267	1216998	732	forward	0.4	-0.4	-0.594318549	0.399806375	0.103054666
SA_RS04730	metal-sulfur cluster assembly factor CDS	943771	944079	309	forward	0.33	-0.33	-0.594203997	0.46806075	0.145121777
SA_RS02315	tandem-type lipoprotein CDS	464689	465501	813	forward	0.28	-0.28	-0.591132683	0.526407076	0.184500519
SA_RS02420	NUDIX domain-containing protein CDS	486548	486943	396	forward	0.3	-0.3	-0.590809225	0.498797169	0.160968041
SA_RS03490	hypothetical protein CDS	702506	703003	498	forward	0.45	-0.45	-0.589722494	0.351612555	0.080785031
SA_RS09065	S9 family peptidase CDS	1846753	1847499	747	reverse	0.4	-0.4	-0.588599565	0.396680346	0.100826702
SA_RS15070	phenol-soluble modulin PSM-alpha-1 CDS	470341	470406	66	reverse	0.25	-0.25	-0.587879542	0.559303746	0.213496863
SA_RS00780	NAD-dependent epimerase/dehydratase family protein CDS	142135	143115	981	forward	0.23	-0.23	-0.587384603	0.590708612	0.242498446
SA_RS05110	sspA CDS	1021647	1022675	1029	reverse	0.24	-0.24	-0.586900262	0.578252035	0.231725999
SA_RS01040	amino acid adenylation domain-containing protein CDS	197194	204369	7176	forward	0.47	-0.47	-0.586755918	0.336070759	0.071830188
SA_RS13585	hypothetical protein CDS	2661987	2662355	369	reverse	0.18	-0.18	-0.586568575	0.663451399	0.340972171
SA_RS11460	alpha/beta hydrolase CDS	2261522	2262391	870	reverse	0.38	-0.38	-0.586065453	0.416787744	0.113324287
SA_RS11540	M23 family metallopeptidase CDS	2276082	2276936	855	reverse	0.35	-0.35	-0.586029447	0.451493712	0.134969843
SA_RS13895	clfB CDS	2718295	2720928	2634	reverse	0.28	-0.28	-0.585860768	0.526407076	0.182138159
SA_RS11520	aldo/keto reductase CDS	2271851	2272699	849	reverse	0.37	-0.37	-0.585493421	0.430182035	0.120197921
SA_RS05355	alpha-ketoacid dehydrogenase subunit beta CDS	1071958	1072935	978	forward	0.42	-0.42	-0.58442667	0.380822049	0.09260157
SA_RS09795	hypothetical protein CDS	1952868	1952978	111	reverse	0	0	-0.583677766	NA	0.343252286
SA_RS08890	sasC CDS	1808960	1815520	6561	reverse	0.23	-0.23	-0.583334662	0.584994592	0.238968379
SA_RS08945	ribB CDS	1825444	1826625	1182	reverse	0.17	-0.17	-0.581468566	0.679416362	0.360801172
SA_RS05945	carB CDS	1183131	1186304	3174	forward	0.33	-0.33	-0.581039084	0.46739061	0.144603009
SA_RS05130	hypothetical protein CDS	1026162	1026272	111	forward	0.16	-0.16	-0.580956319	0.697061867	0.37956841
SA_RS06110	ftsY CDS	1220711	1221961	1251	forward	0.35	-0.35	-0.579774738	0.445946592	0.131160762
SA_RS07785	MTH1187 family thiamine-binding protein CDS	1581845	1582174	330	reverse	0.44	-0.44	-0.579642247	0.364010063	0.085227531
SA_RS06290	YlxQ family RNA-binding protein CDS	1260443	1260760	318	forward	0.45	-0.45	-0.577592437	0.356850151	0.082798564
SA_RS07730	gcvPA CDS	1574334	1575680	1347	reverse	0.48	-0.48	-0.577570848	0.333898553	0.070789767
SA_RS12305	HlyD family secretion protein CDS	2408561	2409208	648	reverse	0.35	-0.35	-0.576528236	0.444227393	0.128658996
SA_RS06205	hslV CDS	1242040	1242585	546	forward	0.39	-0.39	-0.575277938	0.406894242	0.107095701
SA_RS04775	YjzD family protein CDS	954670	954855	186	reverse	0.24	-0.24	-0.575091116	0.574790206	0.226913728
SA_RS03770	response regulator transcription factor CDS	756335	757021	687	reverse	0.26	-0.26	-0.573035408	0.549067281	0.20220203
SA_RS03765	saeS CDS	755280	756335	1056	reverse	0.45	-0.45	-0.571788042	0.352809551	0.081428675
SA_RS07370	demethylmenaquinone methyltransferase CDS	1508979	1509704	726	reverse	0.39	-0.39	-0.569422767	0.406894242	0.10651155
SA_RS04065	uvrA CDS	814934	817780	2847	forward	0.43	-0.43	-0.567675035	0.367980018	0.08703449
SA_RS11975	ureC CDS	2343583	2345298	1716	forward	0.26	-0.26	-0.566766003	0.549067281	0.202336031
SA_RS06875	SWIM zinc finger family protein CDS	1383824	1384297	474	reverse	0.28	-0.28	-0.566444723	0.526407076	0.182051289
SA_RS00220	dnaB CDS	20770	22170	1401	forward	0.46	-0.46	-0.566063004	0.34690151	0.079214846
SA_RS07915	hypothetical protein CDS	1606072	1606770	699	reverse	0.2	-0.2	-0.565677491	0.636456007	0.293965804
SA_RS05925	uracil permease CDS	1178528	1179835	1308	forward	0.23	-0.23	-0.565270387	0.592455014	0.246392091
SA_RS10265	hypothetical protein CDS	2034401	2034649	249	reverse	0.16	-0.16	-0.564516228	0.689902391	0.372288014
SA_RS11450	zinc-binding alcohol dehydrogenase family protein CDS	2259001	2260008	1008	reverse	0.29	-0.29	-0.563027604	0.509518494	0.167133722
SA_RS02205	superantigen-like protein SSL4 CDS	444488	445366	879	forward	0.15	-0.15	-0.562926674	0.707558567	0.394244234
SA_RS12340	YdcF family protein CDS	2413859	2414827	969	forward	0.28	-0.28	-0.561077702	0.526407076	0.182613092
SA_RS13325	thioredoxin family protein CDS	2608364	2608720	357	reverse	0.26	-0.26	-0.560528309	0.55044744	0.203944374
SA_RS02970	glycine C-acetyltransferase CDS	593602	594789	1188	forward	0.37	-0.37	-0.55934593	0.423302129	0.117288844
SA_RS05830	ftsL CDS	1157672	1158073	402	forward	0.28	-0.28	-0.559041644	0.528173531	0.186187127
SA_RS09045	aldo/keto reductase CDS	1841140	1841973	834	reverse	0.35	-0.35	-0.558600501	0.451493712	0.135193064
SA_RS01600	essA CDS	330478	330936	459	forward	0.19	-0.19	-0.557711345	0.642292589	0.302780085
SA_RS11230	hypothetical protein CDS	2206544	2206648	105	reverse	0.18	-0.18	-0.557381244	0.664004505	0.343542724
SA_RS10045	hypothetical protein CDS	2001165	2001263	99	reverse	0.15	-0.15	-0.557160725	0.709883279	0.399309345
SA_RS01960	acetyl-CoA C-acetyltransferase CDS	399116	400297	1182	forward	0.36	-0.36	-0.556482755	0.439735213	0.125741278
SA_RS03745	nagA CDS	750281	751462	1182	forward	0.4	-0.4	-0.556287202	0.399806375	0.103040667
SA_RS10810	K(+)-transporting ATPase subunit C CDS	2126104	2126664	561	reverse	0.2	-0.2	-0.55577142	0.629640913	0.282926881
SA_RS12270	type 2 isopentenyl-diphosphate Delta-isomerase CDS	2401466	2402515	1050	reverse	0.41	-0.41	-0.554548011	0.391100107	0.097295737
SA_RS13610	epoxyqueuosine reductase QueH CDS	2665753	2666475	723	reverse	0.28	-0.28	-0.55419966	0.52312951	0.178436741
SA_RS11470	PTS transporter subunit EIIC CDS	2264087	2265799	1713	reverse	0.18	-0.18	-0.553798214	0.662400864	0.339140813
SA_RS11560	alsS CDS	2279807	2281471	1665	reverse	0.34	-0.34	-0.552706867	0.46158142	0.141038767
SA_RS07015	DUF1033 family protein CDS	1409203	1409511	309	reverse	0.32	-0.32	-0.55242327	0.480803276	0.151429463
SA_RS00815	GntR family transcriptional regulator CDS	149935	150690	756	reverse	0.36	-0.36	-0.55101541	0.435763144	0.122647388
SA_RS01270	extracellular solute-binding protein CDS	257310	258278	969	reverse	0.26	-0.26	-0.550390131	0.555820177	0.210507143
SA_RS00840	deoB CDS	153763	154941	1179	forward	0.41	-0.41	-0.549216896	0.387723516	0.095663809
SA_RS02675	RNA-binding S4 domain-containing protein CDS	537429	537692	264	forward	0.32	-0.32	-0.542200085	0.479427466	0.150526103
SA_RS12300	DHA2 family efflux MFS transporter permease subunit CDS	2406617	2408548	1932	reverse	0.4	-0.4	-0.541923062	0.396470852	0.100251412
SA_RS09915	DUF2179 domain-containing protein CDS	1978090	1978692	603	reverse	0.34	-0.34	-0.541274486	0.458557193	0.139927379
SA_RS07195	norB CDS	1470200	1471591	1392	reverse	0.17	-0.17	-0.538299247	0.679416362	0.360359572
SA_RS04290	histidine phosphatase family protein CDS	860371	860952	582	forward	0.34	-0.34	-0.537946415	0.458557193	0.13976423
SA_RS06005	peptide deformylase CDS	1197820	1198308	489	forward	0.3	-0.3	-0.537309433	0.496921973	0.159144946
SA_RS03105	hypothetical protein CDS	630200	630469	270	forward	0.2	-0.2	-0.536219971	0.635037108	0.289589899
SA_RS08590	pde2 CDS	1744166	1745107	942	reverse	0.37	-0.37	-0.534163888	0.428656111	0.119421351
SA_RS11020	TIGR01440 family protein CDS	2165315	2165839	525	reverse	0.35	-0.35	-0.532544904	0.447654702	0.132943206
SA_RS13700	budA CDS	2681717	2682421	705	reverse	0.22	-0.22	-0.532385542	0.609439833	0.25924716
SA_RS03155	pta CDS	638340	639326	987	forward	0.35	-0.35	-0.532279835	0.450593646	0.134184137
SA_RS01625	esxB CDS	337396	337710	315	forward	0.2	-0.2	-0.530837519	0.623820116	0.27338538
SA_RS05875	cell division protein SepF CDS	1168694	1169257	564	forward	0.24	-0.24	-0.529693027	0.575588025	0.228532256
SA_RS03245	YwhD family protein CDS	654537	655058	522	forward	0.36	-0.36	-0.529556175	0.439735213	0.125546486
SA_RS04305	organic hydroperoxide resistance protein CDS	862690	863112	423	reverse	0.28	-0.28	-0.528728176	0.530009111	0.187495053
SA_RS05185	DUF5011 domain-containing protein CDS	1039362	1039679	318	reverse	0.38	-0.38	-0.528447368	0.416787744	0.112832667
SA_RS03535	vraF CDS	710096	710857	762	forward	0.34	-0.34	-0.527991847	0.455030239	0.13754999
SA_RS05980	DNA-directed RNA polymerase subunit omega CDS	1191655	1191873	219	forward	0.25	-0.25	-0.526627943	0.562168789	0.215398748
SA_RS09325	protoporphyrinogen oxidase CDS	1883870	1885270	1401	reverse	0.35	-0.35	-0.524124903	0.441844677	0.127393623
SA_RS12090	LCP family protein CDS	2365947	2366894	948	reverse	0.36	-0.36	-0.524068735	0.437573635	0.124050696
SA_RS09655	hypothetical protein CDS	1929425	1929516	92	reverse	0.13	-0.13	-0.523657308	0.742430534	0.427829925
SA_RS14125	hisH CDS	2779463	2780041	579	reverse	0.15	-0.15	-0.52351196	0.701916922	0.387257231
SA_RS10965	atpD CDS	2155599	2157011	1413	reverse	0.4	-0.4	-0.52225005	0.394869478	0.099606137
SA_RS01805	glycine cleavage system protein H CDS	371211	371543	333	forward	0.18	-0.18	-0.52180817	0.666715971	0.347247902
SA_RS06560	cls CDS	1316029	1317510	1482	forward	0.28	-0.28	-0.521059969	0.522352113	0.177061802
SA_RS01585	CHAP domain-containing protein CDS	325932	326825	894	reverse	0.2	-0.2	-0.520867848	0.623820116	0.272547241
SA_RS08490	dnaI CDS	1716373	1717293	921	reverse	0.38	-0.38	-0.518480493	0.416787744	0.11300246
SA_RS11430	Asp23/Gls24 family envelope stress response protein CDS	2255596	2256105	510	reverse	0.18	-0.18	-0.516636737	0.664004505	0.344580663
SA_RS06330	DNA translocase FtsK CDS	1270705	1273071	2367	forward	0.32	-0.32	-0.516001714	0.480272089	0.151065976
SA_RS07690	accB CDS	1567566	1568030	465	reverse	0.24	-0.24	-0.514613087	0.578252035	0.231443072
SA_RS05280	hypothetical protein CDS	1057017	1058312	1296	forward	0.23	-0.23	-0.514099855	0.594752849	0.248056642
SA_RS08910	TIGR01212 family radical SAM protein CDS	1820175	1821128	954	forward	0.21	-0.21	-0.51396379	0.615637472	0.263054246
SA_RS05885	RNA-binding protein CDS	1169669	1170448	780	forward	0.26	-0.26	-0.512192126	0.546306822	0.200178603
SA_RS07725	gcvPB CDS	1572869	1574341	1473	reverse	0.39	-0.39	-0.511957945	0.40367811	0.104217551
SA_RS05485	YlbF family regulator CDS	1098962	1099396	435	forward	0.28	-0.28	-0.509780824	0.527363372	0.185266544
SA_RS09945	SLC13 family permease CDS	1983510	1985072	1563	reverse	0.2	-0.2	-0.509706336	0.623820116	0.271838243
SA_RS06750	parE CDS	1354334	1356325	1992	forward	0.38	-0.38	-0.509402423	0.416787744	0.11356104
SA_RS08940	6,7-dimethyl-8-ribityllumazine synthase CDS	1824967	1825431	465	reverse	0.13	-0.13	-0.507133671	0.739443587	0.423790585
SA_RS01520	rbsK CDS	312952	313866	915	reverse	0.26	-0.26	-0.505837999	0.555228645	0.20866436
SA_RS08255	tgt CDS	1674103	1675242	1140	reverse	0.35	-0.35	-0.504145795	0.445796305	0.129820395
SA_RS13255	D-lactate dehydrogenase CDS	2596993	2597985	993	forward	0.29	-0.29	-0.502472102	0.51709438	0.172520953
SA_RS04485	lipA CDS	892270	893187	918	forward	0.25	-0.25	-0.500637737	0.558198767	0.212045343
SA_RS01055	argB CDS	206103	206867	765	reverse	0.19	-0.19	-0.498964015	0.640823694	0.301040542
SA_RS04435	SUF system NifU family Fe-S cluster assembly protein CDS	883623	884087	465	forward	0.19	-0.19	-0.496035422	0.650271357	0.31623705
SA_RS11015	serine hydroxymethyltransferase CDS	2164050	2165288	1239	reverse	0.34	-0.34	-0.49405876	0.456529971	0.138189832
SA_RS01080	isochorismatase family protein CDS	212277	212834	558	reverse	0.27	-0.27	-0.493953148	0.541959657	0.196286081
SA_RS08280	obgE CDS	1678412	1679704	1293	reverse	0.31	-0.31	-0.493914639	0.490934349	0.156675635
SA_RS00215	rplI CDS	20292	20738	447	forward	0.21	-0.21	-0.492948519	0.617572222	0.265242297
SA_RS08260	queA CDS	1675265	1676290	1026	reverse	0.35	-0.35	-0.492573825	0.451493712	0.135106512
SA_RS12690	6-carboxyhexanoate--CoA ligase CDS	2481878	2482570	693	reverse	0.22	-0.22	-0.492084101	0.6090193	0.258416811
SA_RS07430	YpdA family putative bacillithiol disulfide reductase CDS	1517406	1518392	987	reverse	0.29	-0.29	-0.491856568	0.51709438	0.172577929
SA_RS04560	NAD(P)/FAD-dependent oxidoreductase CDS	903530	904594	1065	reverse	0.35	-0.35	-0.490753574	0.447938729	0.133210537
SA_RS13320	alpha/beta hydrolase CDS	2607275	2608243	969	reverse	0.35	-0.35	-0.489566634	0.447554211	0.132607554
SA_RS11955	acyl-CoA/acyl-ACP dehydrogenase CDS	2340324	2341478	1155	reverse	0.3	-0.3	-0.487339179	0.50328298	0.164060383
SA_RS10905	thiM CDS	2147684	2148475	792	reverse	0.35	-0.35	-0.487300124	0.445796305	0.130534552
SA_RS02075	hypothetical protein CDS	419287	419670	384	reverse	0.18	-0.18	-0.483779428	0.660012558	0.326662676
SA_RS06105	smc CDS	1217145	1220711	3567	forward	0.26	-0.26	-0.483171986	0.550858719	0.204996852
SA_RS08595	CBS domain-containing protein CDS	1745419	1746717	1299	reverse	0.31	-0.31	-0.482294014	0.49018718	0.155483494
SA_RS04120	clpP CDS	827630	828217	588	forward	0.35	-0.35	-0.481780899	0.447554211	0.132730538
SA_RS08835	M42 family metallopeptidase CDS	1796645	1797721	1077	reverse	0.31	-0.31	-0.481338752	0.486279086	0.153750005
SA_RS06695	YneF family protein CDS	1340893	1341135	243	forward	0.23	-0.23	-0.480894083	0.589958911	0.241719276
SA_RS01205	FMN-dependent NADH-azoreductase CDS	242652	243278	627	reverse	0.26	-0.26	-0.480674428	0.555642435	0.209518905
SA_RS03030	sdrD CDS	608443	612600	4158	forward	0.26	-0.26	-0.478553626	0.550439449	0.203491708
SA_RS02130	general stress protein CDS	430210	430617	408	reverse	0.2	-0.2	-0.478435136	0.623820116	0.274100512
SA_RS09070	ytkD CDS	1847504	1847977	474	reverse	0.22	-0.22	-0.477940241	0.609439833	0.259248205
SA_RS12925	MFS transporter CDS	2526882	2528075	1194	reverse	0.2	-0.2	-0.477789429	0.635037108	0.290278438
SA_RS02120	hypothetical protein CDS	428331	429287	957	reverse	0.16	-0.16	-0.477668141	0.689902391	0.371161926
SA_RS06950	cvfB CDS	1396031	1396933	903	reverse	0.26	-0.26	-0.475242883	0.545435195	0.199413603
SA_RS01740	pseudouridine-5'-phosphate glycosidase CDS	355981	356904	924	forward	0.11	-0.11	-0.475019211	0.768943377	0.47305095
SA_RS04470	DUF72 domain-containing protein CDS	889152	890000	849	forward	0.29	-0.29	-0.474071576	0.513278643	0.169625173
SA_RS09055	methionine adenosyltransferase CDS	1843215	1844411	1197	reverse	0.28	-0.28	-0.473657812	0.522352113	0.176651813
SA_RS01910	FTR1 family iron permease CDS	391025	392737	1713	forward	0.16	-0.16	-0.472543891	0.685424094	0.366791488
SA_RS05400	DUF4064 domain-containing protein CDS	1080713	1081732	1020	forward	0.2	-0.2	-0.47018184	0.626652367	0.280048037
SA_RS04490	YutD family protein CDS	893317	893700	384	forward	0.23	-0.23	-0.46965027	0.59180977	0.244523474
SA_RS01930	helix-turn-helix transcriptional regulator CDS	394648	394851	204	forward	0.12	-0.12	-0.469064768	0.75634717	0.446179615
SA_RS02340	GTP-binding protein CDS	468137	469339	1203	forward	0.18	-0.18	-0.468774659	0.65414624	0.320540028
SA_RS07345	3-dehydroquinate synthase CDS	1504426	1505490	1065	reverse	0.26	-0.26	-0.4685752	0.549067281	0.202535848
SA_RS11625	energy-coupling factor transporter ATPase CDS	2293379	2294188	810	reverse	0.28	-0.28	-0.467638913	0.526407076	0.18372547
SA_RS01405	PTS galactitol transporter subunit IIC CDS	288843	290102	1260	forward	0.11	-0.11	-0.466743644	0.770736902	0.475842494
SA_RS01195	ggt CDS	239371	241377	2007	forward	0.23	-0.23	-0.465504087	0.59180977	0.244890961
SA_RS05210	purS CDS	1043905	1044168	264	forward	0.24	-0.24	-0.465281124	0.578377456	0.232721321
SA_RS11825	efflux RND transporter permease subunit CDS	2317872	2321039	3168	reverse	0.27	-0.27	-0.465011369	0.534950409	0.190991282
SA_RS05200	purK CDS	1042073	1043197	1125	forward	0.26	-0.26	-0.462579901	0.555642435	0.210089197
SA_RS12630	mdeA CDS	2471701	2473140	1440	reverse	0.27	-0.27	-0.462446449	0.541959657	0.196856405
SA_RS11830	femX CDS	2321156	2322421	1266	reverse	0.33	-0.33	-0.461569582	0.462519871	0.142270205
SA_RS04590	PaaI family thioesterase CDS	910533	910907	375	forward	0.24	-0.24	-0.45867195	0.578252035	0.230968521
SA_RS13600	quinone-dependent dihydroorotate dehydrogenase CDS	2664073	2665137	1065	forward	0.24	-0.24	-0.458088124	0.578035998	0.23010996
SA_RS04930	esterase family protein CDS	988141	988899	759	forward	0.2	-0.2	-0.456756431	0.634019682	0.286193022
SA_RS00610	hypothetical protein CDS	101958	102440	483	forward	0.2	-0.2	-0.455668361	0.635122397	0.291616656
SA_RS14495	phenol-soluble modulin PSM-alpha-3 CDS	470124	470192	69	reverse	0.18	-0.18	-0.454485006	0.664004505	0.344053898
SA_RS06000	TM2 domain-containing protein CDS	1197318	1197521	204	reverse	0.16	-0.16	-0.454149577	0.685760982	0.368372423
SA_RS06465	hfq CDS	1302997	1303230	234	forward	0.22	-0.22	-0.453505034	0.601285523	0.253581195
SA_RS03095	thiolase family protein CDS	628718	629857	1140	forward	0.19	-0.19	-0.452653037	0.652796982	0.318604806
SA_RS01265	sensor histidine kinase CDS	255757	257313	1557	reverse	0.27	-0.27	-0.452593812	0.541959657	0.196925835
SA_RS11990	ureG CDS	2346458	2347072	615	forward	0.18	-0.18	-0.450786755	0.660240998	0.333051032
SA_RS00870	bifunctional metallophosphatase/5'-nucleotidase CDS	160432	161967	1536	forward	0.24	-0.24	-0.450632472	0.580814571	0.235600028
SA_RS08955	ribD CDS	1827275	1828318	1044	reverse	0.11	-0.11	-0.450346024	0.778229333	0.485121716
SA_RS12525	narJ CDS	2450596	2451171	576	reverse	0.15	-0.15	-0.450241155	0.702388516	0.388454408
SA_RS13260	HAD family hydrolase CDS	2598232	2599032	801	reverse	0.18	-0.18	-0.447621425	0.654188967	0.3209481
SA_RS08080	divalent metal cation transporter CDS	1635300	1636529	1230	reverse	0.19	-0.19	-0.447093253	0.649595221	0.315188588
SA_RS01675	TIGR01741 family protein CDS	344207	344668	462	forward	0.15	-0.15	-0.446344089	0.708715385	0.397204865
SA_RS10235	DUF1514 family protein CDS	2032777	2032977	201	reverse	0.1	-0.1	-0.444691895	0.786613655	0.502505146
SA_RS00165	gyrB CDS	5034	6968	1935	forward	0.28	-0.28	-0.444107848	0.526407076	0.183913196
SA_RS01845	BglG family transcription antiterminator CDS	377808	379763	1956	reverse	0.15	-0.15	-0.444099313	0.708591665	0.396036558
SA_RS08170	cysteine desulfurase CDS	1654448	1655590	1143	reverse	0.24	-0.24	-0.442191335	0.569963037	0.222117948
SA_RS05895	ileS CDS	1171310	1174063	2754	forward	0.3	-0.3	-0.440660684	0.498797169	0.160753052
SA_RS01010	ABC transporter substrate-binding protein CDS	190563	191534	972	forward	0.18	-0.18	-0.440477261	0.662400864	0.337989714
SA_RS04740	clpB CDS	946644	949253	2610	forward	0.27	-0.27	-0.440139909	0.535393138	0.191976214
SA_RS01355	nitric oxide dioxygenase CDS	279613	280758	1146	reverse	0.2	-0.2	-0.43917604	0.636456007	0.293789263
SA_RS06085	fabG CDS	1214749	1215483	735	forward	0.29	-0.29	-0.438942284	0.51709438	0.172787256
SA_RS01430	alcohol dehydrogenase catalytic domain-containing protein CDS	293627	294652	1026	forward	0.18	-0.18	-0.436674607	0.664004505	0.34215414
SA_RS08935	proline dehydrogenase CDS	1823844	1824845	1002	forward	0.18	-0.18	-0.436608808	0.660240998	0.331951368
SA_RS11245	glmS CDS	2210083	2211888	1806	reverse	0.27	-0.27	-0.434941635	0.537125826	0.193067879
SA_RS02270	lpl1 CDS	457119	457892	774	forward	0.11	-0.11	-0.433947625	0.774505876	0.478840878
SA_RS01365	L-lactate dehydrogenase CDS	281331	282284	954	forward	0.2	-0.2	-0.433609573	0.635037108	0.290916299
SA_RS12085	fdhF CDS	2362390	2365344	2955	reverse	0.26	-0.26	-0.43188154	0.551783466	0.206749463
SA_RS12120	amino acid permease CDS	2371745	2373124	1380	reverse	0.24	-0.24	-0.431875438	0.578035998	0.230000714
SA_RS03115	thiD CDS	631344	632174	831	reverse	0.27	-0.27	-0.431578235	0.541959657	0.196820892
SA_RS09970	aldehyde dehydrogenase CDS	1988703	1990082	1380	forward	0.26	-0.26	-0.430797666	0.550439449	0.203397048
SA_RS11725	rpmC CDS	2303812	2304021	210	reverse	0.16	-0.16	-0.430747442	0.698109401	0.380611527
SA_RS01755	N-acetylneuraminate lyase CDS	359812	360693	882	reverse	0.11	-0.11	-0.429923924	0.779875669	0.488577045
SA_RS02830	UvrB/UvrC motif-containing protein CDS	561109	561675	567	forward	0.24	-0.24	-0.429073224	0.572919019	0.225434124
SA_RS15155	pepA1 CDS	1856535	1856630	96	forward	0.12	-0.12	-0.427295713	0.758286966	0.45002229
SA_RS08090	acetyl-CoA carboxylase biotin carboxylase subunit CDS	1637294	1638655	1362	reverse	0.17	-0.17	-0.426664955	0.671975896	0.353009581
SA_RS11920	modB CDS	2333616	2334287	672	reverse	0.18	-0.18	-0.424561728	0.657998846	0.324027366
SA_RS08885	NAD(P)/FAD-dependent oxidoreductase CDS	1807575	1808843	1269	forward	0.22	-0.22	-0.424411439	0.600151965	0.251797337
SA_RS07390	NAD(P)H-dependent glycerol-3-phosphate dehydrogenase CDS	1511153	1512151	999	reverse	0.28	-0.28	-0.423426059	0.528173531	0.185846126
SA_RS04105	YvcK family protein CDS	825016	826011	996	forward	0.23	-0.23	-0.422994864	0.595007827	0.248406045
SA_RS01640	ribonuclease YeeF family protein CDS	338711	340555	1845	forward	0.21	-0.21	-0.422846991	0.617572222	0.264949594
SA_RS02025	rpsR CDS	412747	412989	243	forward	0.22	-0.22	-0.421335771	0.595811735	0.248985051
SA_RS02005	ychF CDS	410257	411354	1098	forward	0.24	-0.24	-0.420204834	0.56944182	0.220938673
SA_RS02650	50S ribosomal protein L25/general stress proteinCtc CDS	529681	530334	654	forward	0.27	-0.27	-0.42010344	0.531710951	0.18864413
SA_RS01425	2-C-methyl-D-erythritol 4-phosphate cytidylyltransferase CDS	292918	293634	717	forward	0.26	-0.26	-0.419044513	0.551086142	0.205531719
SA_RS07320	zinc metallopeptidase CDS	1499949	1500629	681	reverse	0.18	-0.18	-0.418172455	0.662400864	0.339333052
SA_RS02490	YbaB/EbfC family nucleoid-associated protein CDS	504381	504698	318	forward	0.18	-0.18	-0.417442769	0.657889382	0.323569778
SA_RS10225	HNH endonuclease CDS	2031802	2032101	300	reverse	0	0	-0.417337134	NA	0.517524013
SA_RS05635	succinate dehydrogenase cytochrome b558 subunit CDS	1127360	1127974	615	forward	0.18	-0.18	-0.415501609	0.660240998	0.332303474
SA_RS09265	sem CDS	1879851	1880570	720	reverse	0.09	-0.09	-0.415251525	0.806733122	0.52892429
SA_RS13130	fnbB CDS	2568323	2571208	2886	reverse	0.12	-0.12	-0.414496926	0.759153666	0.452280557
SA_RS00745	sbnG CDS	137243	138019	777	forward	0.12	-0.12	-0.41357173	0.759514533	0.453878318
SA_RS12765	AraC family transcriptional regulator CDS	2495654	2496127	474	reverse	0.11	-0.11	-0.413422825	0.768287362	0.470764315
SA_RS07610	M20/M25/M40 family metallo-hydrolase CDS	1552036	1553169	1134	reverse	0.26	-0.26	-0.412627989	0.551086142	0.205492887
SA_RS12870	carboxylesterase/lipase family protein CDS	2516387	2517739	1353	forward	0.22	-0.22	-0.412420069	0.59780128	0.250549066
SA_RS09735	DUF1128 family protein CDS	1944041	1944241	201	reverse	0.17	-0.17	-0.411960652	0.673583136	0.354676741
SA_RS06460	miaA CDS	1302047	1302982	936	forward	0.2	-0.2	-0.411643785	0.636456007	0.294304529
SA_RS02610	4-(cytidine 5'-diphospho)-2-C-methyl-D-erythritol kinase CDS	524245	525093	849	forward	0.2	-0.2	-0.410165473	0.628733969	0.282005677
SA_RS07085	hypothetical protein CDS	1424658	1424858	201	reverse	0.1	-0.1	-0.409289525	0.800066257	0.518708708
SA_RS13275	srtA CDS	2600886	2601506	621	reverse	0.2	-0.2	-0.408705331	0.634019682	0.285631666
SA_RS08450	NUDIX domain-containing protein CDS	1709966	1710574	609	reverse	0.2	-0.2	-0.408174397	0.635037108	0.288077787
SA_RS04580	M17 family metallopeptidase CDS	907312	908787	1476	forward	0.2	-0.2	-0.407274801	0.635015007	0.287416923
SA_RS13070	(deoxy)nucleoside triphosphate pyrophosphohydrolase CDS	2554471	2554863	393	reverse	0.18	-0.18	-0.406306329	0.664004505	0.343395538
SA_RS03810	anthranilate synthase component I family protein CDS	761949	763100	1152	forward	0.19	-0.19	-0.402441454	0.64128726	0.301520276
SA_RS11240	ABC transporter ATP-binding protein CDS	2209069	2209851	783	reverse	0.18	-0.18	-0.40153224	0.660240998	0.332235016
SA_RS05725	ISL3-like element IS1181 family transposase CDS	1139084	1140403	1320	forward	0.11	-0.11	-0.401383463	0.784875756	0.495626847
SA_RS03775	DoxX family protein CDS	756996	757469	474	reverse	0.2	-0.2	-0.400568355	0.626652367	0.278426971
SA_RS02230	superantigen-like protein SSL9 CDS	448989	449687	699	forward	0.09	-0.09	-0.399563283	0.8201563	0.54476068
SA_RS08950	riboflavin synthase CDS	1826636	1827268	633	reverse	0.09	-0.09	-0.39926214	0.806578889	0.52714922
SA_RS11915	ATP-binding cassette domain-containing protein CDS	2333010	2333615	606	reverse	0.17	-0.17	-0.397635655	0.680030044	0.361682646
SA_RS09955	cysteine hydrolase CDS	1986743	1987303	561	forward	0.26	-0.26	-0.397542392	0.555642435	0.209456212
SA_RS01880	NAD(P)H-dependent oxidoreductase CDS	386167	386733	567	forward	0.17	-0.17	-0.397288199	0.679416362	0.359796739
SA_RS01125	type I restriction endonuclease subunit R CDS	222427	225216	2790	forward	0.24	-0.24	-0.397202217	0.574790206	0.227143202
SA_RS07820	superoxide dismutase CDS	1588022	1588621	600	reverse	0.2	-0.2	-0.396804614	0.623820116	0.272436132
SA_RS05435	YlaI family protein CDS	1088081	1088248	168	reverse	0.13	-0.13	-0.396182801	0.740308442	0.425267282
SA_RS08085	pxpA CDS	1636542	1637294	753	reverse	0.17	-0.17	-0.396120729	0.679439891	0.361091216
SA_RS05295	phosphocarrier protein HPr CDS	1060659	1060925	267	forward	0.2	-0.2	-0.395655523	0.624918326	0.276180261
SA_RS08865	sapep CDS	1802409	1803818	1410	reverse	0.26	-0.26	-0.394854673	0.550759284	0.204734865
SA_RS10860	rod shape-determining protein RodA CDS	2140700	2141902	1203	forward	0.23	-0.23	-0.394320761	0.59180977	0.245620395
SA_RS05230	phosphoribosylformylglycinamidine cyclo-ligase CDS	1048479	1049507	1029	forward	0.19	-0.19	-0.393982408	0.651490045	0.317228813
SA_RS06115	putative DNA-binding protein CDS	1221948	1222280	333	forward	0.12	-0.12	-0.393172845	0.75634717	0.446320219
SA_RS08790	bifunctional 3-deoxy-7-phosphoheptulonate synthase/chorismate mutase CDS	1785723	1786814	1092	reverse	0.24	-0.24	-0.392703201	0.579858415	0.23372033
SA_RS05965	VOC family protein CDS	1188396	1188797	402	forward	0.21	-0.21	-0.392307033	0.622434869	0.27078968
SA_RS13735	mqo CDS	2689091	2690587	1497	reverse	0.23	-0.23	-0.391811665	0.59235371	0.246088122
SA_RS02905	rplK CDS	576117	576539	423	forward	0.21	-0.21	-0.391413838	0.622200371	0.270225068
SA_RS01970	metE CDS	401175	403403	2229	reverse	0.17	-0.17	-0.391208487	0.676328543	0.356951175
SA_RS05490	glycerophosphodiester phosphodiesterase CDS	1099459	1100385	927	reverse	0.2	-0.2	-0.39027327	0.626652367	0.27933665
SA_RS11885	molybdenum cofactor biosynthesis protein MoaE CDS	2328539	2328985	447	reverse	0.18	-0.18	-0.389764824	0.660922891	0.336266101
SA_RS11895	molybdopterin molybdotransferase MoeA CDS	2329481	2330740	1260	reverse	0.18	-0.18	-0.38921089	0.662400864	0.339859267
SA_RS01590	esxA CDS	327073	327366	294	forward	0.19	-0.19	-0.389036664	0.644549758	0.308220868
SA_RS07250	DUF1273 domain-containing protein CDS	1484587	1485150	564	reverse	0.2	-0.2	-0.388203948	0.623820116	0.275050929
SA_RS05615	endonuclease MutS2 CDS	1122096	1124444	2349	forward	0.22	-0.22	-0.386316958	0.605948686	0.256248225
SA_RS02150	guaA CDS	434505	436046	1542	forward	0.2	-0.2	-0.385561954	0.630399814	0.283525407
SA_RS00225	adenylosuccinate synthase CDS	22448	23731	1284	forward	0.16	-0.16	-0.383555457	0.695073516	0.376144048
SA_RS06680	hypothetical protein CDS	1337897	1338130	234	forward	0.12	-0.12	-0.383447793	0.759574831	0.454690224
SA_RS08015	rsfS CDS	1626541	1626894	354	reverse	0.19	-0.19	-0.383404002	0.640540926	0.300208077
SA_RS13905	arcC CDS	2722081	2723022	942	reverse	0.16	-0.16	-0.382442584	0.696833391	0.378874691
SA_RS03025	sdrC CDS	605215	608076	2862	forward	0.2	-0.2	-0.381863714	0.636456007	0.293963838
SA_RS04950	UDP-N-acetylmuramoyl-L-alanyl-D-glutamate--L- lysine ligase CDS	992491	993975	1485	forward	0.23	-0.23	-0.38143145	0.591499459	0.243558601
SA_RS07005	cspA CDS	1408832	1409032	201	reverse	0.15	-0.15	-0.381350039	0.712276071	0.40181914
SA_RS04595	FAD/NAD(P)-binding protein CDS	910963	912117	1155	reverse	0.09	-0.09	-0.380742487	0.806578889	0.527876885
SA_RS01360	hypothetical protein CDS	280913	281020	108	forward	0	0	-0.38025308	NA	0.507370726
SA_RS12770	C39 family peptidase CDS	2496240	2496896	657	forward	0.19	-0.19	-0.380109543	0.642620754	0.303488787
SA_RS12165	SRPBCC domain-containing protein CDS	2379487	2379993	507	reverse	0.15	-0.15	-0.379154537	0.709709617	0.398631831
SA_RS05860	ftsZ CDS	1165782	1166954	1173	forward	0.25	-0.25	-0.378914168	0.562872977	0.216135866
SA_RS13245	VOC family protein CDS	2595125	2595931	807	forward	0.19	-0.19	-0.378780496	0.638904862	0.298051206
SA_RS07590	hypothetical protein CDS	1547998	1548252	255	reverse	0.08	-0.08	-0.378512764	0.822688383	0.550983187
SA_RS06215	codY CDS	1244079	1244852	774	forward	0.23	-0.23	-0.378368783	0.583428279	0.237136903
SA_RS13705	L-lactate dehydrogenase CDS	2682699	2683658	960	reverse	0.19	-0.19	-0.376780463	0.649595221	0.315510097
SA_RS06630	hypothetical protein CDS	1329909	1330223	315	reverse	0.18	-0.18	-0.376183224	0.660922891	0.335379626
SA_RS02600	rsmA CDS	522679	523572	894	forward	0.2	-0.2	-0.371292057	0.626652367	0.280304061
SA_RS04135	sugar-binding transcriptional regulator CDS	831619	832632	1014	forward	0.2	-0.2	-0.371135686	0.626652367	0.280073683
SA_RS02265	spn CDS	456444	456752	309	reverse	0.12	-0.12	-0.368369555	0.759574831	0.455496672
SA_RS12990	DUF1433 domain-containing protein CDS	2541275	2541694	420	reverse	0.11	-0.11	-0.366227591	0.767872619	0.469986459
SA_RS13860	nsaS CDS	2713024	2713911	888	reverse	0.21	-0.21	-0.365292093	0.622200371	0.270433494
SA_RS11610	truA CDS	2290918	2291721	804	reverse	0.18	-0.18	-0.364641308	0.660922891	0.336401112
SA_RS13910	arcD CDS	2723039	2724469	1431	reverse	0.12	-0.12	-0.364111499	0.761058051	0.458475004
SA_RS07815	penicillin-binding protein 2 CDS	1585826	1587901	2076	reverse	0.22	-0.22	-0.36281547	0.600151965	0.2520246
SA_RS05365	lpdA CDS	1074322	1075728	1407	forward	0.2	-0.2	-0.362310828	0.636456007	0.294189867
SA_RS12025	CHAP domain-containing protein CDS	2352596	2353399	804	forward	0.16	-0.16	-0.361524713	0.689902391	0.372015236
SA_RS09660	SAV1866 family putative multidrug efflux ABC transporter CDS	1929525	1931261	1737	reverse	0.17	-0.17	-0.360704406	0.678625415	0.358717846
SA_RS05610	polX CDS	1120374	1122086	1713	forward	0.18	-0.18	-0.360629516	0.660012558	0.326573664
SA_RS09645	glutamate-1-semialdehyde 2,1-aminomutase CDS	1926659	1927948	1290	forward	0.2	-0.2	-0.35972439	0.634019682	0.285784463
SA_RS07200	amino acid permease CDS	1471747	1473069	1323	reverse	0.08	-0.08	-0.357023024	0.823129371	0.558310593
SA_RS13040	hypothetical protein CDS	2546967	2547293	327	reverse	0.19	-0.19	-0.355629105	0.644807376	0.31019086
SA_RS13240	N-acetyltransferase CDS	2594670	2594954	285	forward	0.15	-0.15	-0.355558481	0.715743463	0.405237108
SA_RS04565	YuzB family protein CDS	904911	905147	237	forward	0.17	-0.17	-0.354739916	0.671023639	0.351684366
SA_RS06470	glutathione peroxidase CDS	1303452	1303928	477	reverse	0.19	-0.19	-0.35173569	0.644549758	0.307561958
SA_RS12740	type I toxin-antitoxin system Fst family toxin CDS	2491382	2491489	108	reverse	0.08	-0.08	-0.351428923	0.837363512	0.578449092
SA_RS06320	pnp CDS	1266443	1268539	2097	forward	0.2	-0.2	-0.351271911	0.635037108	0.289887501
SA_RS07805	5-formyltetrahydrofolate cyclo-ligase CDS	1584816	1585355	540	reverse	0.16	-0.16	-0.351003256	0.684031973	0.365767097
SA_RS05630	uvrC CDS	1125255	1127036	1782	forward	0.18	-0.18	-0.350220659	0.660922891	0.335127334
SA_RS05795	beta-class phenol-soluble modulin CDS	1152631	1152765	135	forward	0.11	-0.11	-0.349482165	0.779484607	0.487445122
SA_RS11600	rpsI CDS	2289829	2290227	399	reverse	0.19	-0.19	-0.348795151	0.650271357	0.316369765
SA_RS11095	GNAT family N-acetyltransferase CDS	2180383	2181243	861	reverse	0.18	-0.18	-0.348092163	0.660231834	0.327149189
SA_RS02975	hchA CDS	595059	595937	879	forward	0.2	-0.2	-0.347561691	0.623820116	0.273881731
SA_RS13370	hydroxymethylglutaryl-CoA reductase, degradative CDS	2617222	2618499	1278	reverse	0.19	-0.19	-0.347495422	0.639373204	0.298530871
SA_RS11085	CTP synthase CDS	2177795	2179405	1611	reverse	0.19	-0.19	-0.346895286	0.644549758	0.305469272
SA_RS07215	5'-3' exonuclease CDS	1475829	1476707	879	reverse	0.18	-0.18	-0.346804775	0.660922891	0.334390886
SA_RS08500	nrdR CDS	1718694	1719164	471	reverse	0.18	-0.18	-0.344172939	0.660922891	0.336096957
SA_RS14155	polysaccharide deacetylase family protein CDS	2784611	2785735	1125	reverse	0.12	-0.12	-0.343801952	0.759574831	0.454423676
SA_RS03530	graS CDS	708912	709952	1041	forward	0.17	-0.17	-0.343607481	0.683570509	0.365241105
SA_RS05070	GNAT family N-acetyltransferase CDS	1013431	1013982	552	forward	0.1	-0.1	-0.343487903	0.787385943	0.503373775
SA_RS08505	gap CDS	1719375	1720400	1026	reverse	0.14	-0.14	-0.342630923	0.726230892	0.413251484
SA_RS11070	UDP-N-acetylglucosamine 1-carboxyvinyltransferase CDS	2174362	2175621	1260	reverse	0.19	-0.19	-0.340679585	0.638904862	0.298018957
SA_RS01570	ABC transporter permease CDS	321927	322847	921	reverse	0.12	-0.12	-0.340557889	0.75634717	0.446232913
SA_RS03380	metal ABC transporter substrate-binding protein CDS	680739	681668	930	reverse	0.11	-0.11	-0.34049338	0.768943377	0.472112412
SA_RS03575	YebC/PmpR family DNA-binding transcriptional regulator CDS	721031	721747	717	forward	0.19	-0.19	-0.340385414	0.644807376	0.311077415
SA_RS12515	GAF domain-containing protein CDS	2449454	2449906	453	reverse	0.08	-0.08	-0.339462083	0.822688383	0.551682768
SA_RS08815	DNA translocase FtsK CDS	1790842	1794666	3825	reverse	0.17	-0.17	-0.338738485	0.675345439	0.355880562
SA_RS11255	BglG family transcription antiterminator CDS	2214142	2216274	2133	forward	0.12	-0.12	-0.337404897	0.76535943	0.465089823
SA_RS13535	NmrA/HSCARG family protein CDS	2653313	2654134	822	reverse	0.11	-0.11	-0.336633942	0.780170515	0.489518754
SA_RS05005	lipoate--protein ligase CDS	1004016	1005002	987	reverse	0.18	-0.18	-0.336507079	0.664004505	0.344750705
SA_RS13795	nrdG CDS	2700865	2701401	537	reverse	0.12	-0.12	-0.336084898	0.761058051	0.458717459
SA_RS07630	2-oxo acid dehydrogenase subunit E2 CDS	1555520	1556794	1275	reverse	0.17	-0.17	-0.335778284	0.678625415	0.358470935
SA_RS07130	msrA CDS	1430433	1430966	534	reverse	0.19	-0.19	-0.335543917	0.642620754	0.303722309
SA_RS02840	ATP-dependent Clp protease ATP-binding subunit CDS	562686	565142	2457	forward	0.2	-0.2	-0.335109148	0.624918326	0.276209816
SA_RS08420	glutamyl-tRNA reductase CDS	1703834	1705180	1347	reverse	0.19	-0.19	-0.33455993	0.638904862	0.297986141
SA_RS07300	biotin--[acetyl-CoA-carboxylase] ligase CDS	1495745	1496716	972	reverse	0.19	-0.19	-0.333856531	0.652796982	0.318201771
SA_RS09670	mutY CDS	1932397	1933434	1038	reverse	0.12	-0.12	-0.333651846	0.756611085	0.448156076
SA_RS05255	ABC transporter ATP-binding protein CDS	1053905	1055305	1401	reverse	0.18	-0.18	-0.331727481	0.662400864	0.339720124
SA_RS05140	GNAT family N-acetyltransferase CDS	1030316	1030750	435	reverse	0.08	-0.08	-0.331624885	0.82968748	0.567020896
SA_RS14705	transposase CDS	<1395602	1395895	>294	forward	0	0	-0.330594096	NA	0.600937992
SA_RS05240	purH CDS	1050091	1051569	1479	forward	0.15	-0.15	-0.330007619	0.700017883	0.385226113
SA_RS12080	DUF1641 domain-containing protein CDS	2361917	2362390	474	reverse	0.18	-0.18	-0.329975082	0.662400864	0.339033829
SA_RS08195	replication-associated recombination protein A CDS	1658127	1659401	1275	forward	0.18	-0.18	-0.327491471	0.660922891	0.334782655
SA_RS05990	priA CDS	1193288	1195696	2409	forward	0.18	-0.18	-0.327405083	0.660012558	0.32630871
SA_RS12730	ABC transporter ATP-binding protein CDS	2488916	2490679	1764	reverse	0.07	-0.07	-0.326769712	0.851189644	0.620997635
SA_RS07305	CCA tRNA nucleotidyltransferase CDS	1496703	1497905	1203	reverse	0.18	-0.18	-0.326544909	0.660240998	0.330700307
SA_RS13900	Crp/Fnr family transcriptional regulator CDS	2721278	2721982	705	reverse	0.13	-0.13	-0.326041059	0.740308442	0.425495906
SA_RS10655	tsaB CDS	2095977	2096639	663	reverse	0.16	-0.16	-0.325987635	0.696079887	0.377209311
SA_RS01900	EfeM/EfeO family lipoprotein CDS	388964	389818	855	forward	0	0	-0.325024506	NA	0.616107655
SA_RS01830	PTS ascorbate transporter subunit IIC CDS	375713	377059	1347	reverse	0.12	-0.12	-0.32458297	0.759574831	0.455456179
SA_RS01070	rocD CDS	209206	210390	1185	reverse	0.11	-0.11	-0.323271791	0.784875756	0.495677254
SA_RS03055	bshB2 CDS	620800	621465	666	reverse	0.18	-0.18	-0.322963279	0.65680927	0.322770242
SA_RS07795	YqgQ family protein CDS	1583157	1583360	204	reverse	0.16	-0.16	-0.322124076	0.696079887	0.377327619
SA_RS03070	hxlA CDS	622952	623584	633	forward	0.12	-0.12	-0.321984902	0.758286966	0.449870303
SA_RS10065	sphingomyelin phosphodiesterase CDS	2005149	>2005399	>251	forward	0.07	-0.07	-0.321489211	0.851189644	0.62846804
SA_RS07885	recO CDS	1601917	1602663	747	reverse	0.12	-0.12	-0.321314673	0.752051554	0.439288247
SA_RS13020	hypothetical protein CDS	2544271	2544456	186	forward	0.07	-0.07	-0.31656858	0.842151043	0.590170342
SA_RS14285	noc CDS	2808910	2809749	840	reverse	0.13	-0.13	-0.316042341	0.746192911	0.431419879
SA_RS06915	phoU CDS	1390491	1391132	642	reverse	0.07	-0.07	-0.314470948	0.848478212	0.610034107
SA_RS01660	hypothetical protein CDS	342835	343053	219	forward	0.08	-0.08	-0.31436529	0.838555025	0.581644784
SA_RS04140	gap CDS	832685	833695	1011	forward	0.1	-0.1	-0.313988952	0.78605445	0.498228639
SA_RS06520	hypothetical protein CDS	1312536	1312640	105	forward	0	0	-0.313789979	NA	0.577584303
SA_RS09815	hypothetical protein CDS	1955984	1956076	93	reverse	0	0	-0.313774129	NA	0.602974644
SA_RS05340	peptide deformylase CDS	1069129	1069680	552	reverse	0.17	-0.17	-0.312500196	0.680613068	0.362270763
SA_RS06690	tkt CDS	1338627	1340615	1989	forward	0.16	-0.16	-0.311874174	0.696286057	0.378258292
SA_RS10975	F0F1 ATP synthase subunit alpha CDS	2157930	2159438	1509	reverse	0.18	-0.18	-0.310985963	0.660240998	0.329238631
SA_RS03125	DUF5327 family protein CDS	633015	633395	381	forward	0.13	-0.13	-0.310706885	0.742430534	0.427721188
SA_RS05835	penicillin-binding protein CDS	1158054	1160288	2235	forward	0.16	-0.16	-0.308361312	0.698736034	0.382410332
SA_RS06415	YlbF family regulator CDS	1289842	1290207	366	forward	0.15	-0.15	-0.307824356	0.712025618	0.40105007
SA_RS02720	folB CDS	546194	546559	366	forward	0.12	-0.12	-0.307594839	0.761954002	0.460658465
SA_RS02440	LysR family transcriptional regulator CDS	489599	490483	885	reverse	0.08	-0.08	-0.307242784	0.835975615	0.57616791
SA_RS01895	GNAT family N-acetyltransferase CDS	388152	388697	546	forward	0.08	-0.08	-0.306885644	0.838393624	0.58084787
SA_RS10615	sulfurtransferase TusA family protein CDS	2087752	2087976	225	reverse	0.11	-0.11	-0.30633582	0.776835963	0.483889998
SA_RS07510	rRNA pseudouridine synthase CDS	1533429	1534166	738	reverse	0.17	-0.17	-0.306027422	0.683570509	0.365057445
SA_RS05455	pyruvate carboxylase CDS	1091242	1094694	3453	forward	0.16	-0.16	-0.305287366	0.697061867	0.379530981
SA_RS11970	urease subunit beta CDS	2343176	2343586	411	forward	0.08	-0.08	-0.305001709	0.822688383	0.549973549
SA_RS10970	F0F1 ATP synthase subunit gamma CDS	2157033	2157899	867	reverse	0.18	-0.18	-0.302893281	0.658531127	0.324692431
SA_RS00785	sugar transferase CDS	143078	143770	693	forward	0.07	-0.07	-0.302503122	0.84496744	0.597828271
SA_RS02575	rsmI CDS	518064	518903	840	forward	0.12	-0.12	-0.301538929	0.767320747	0.469231682
SA_RS07455	ferredoxin CDS	1522837	1523085	249	forward	0.09	-0.09	-0.301301963	0.810135528	0.53196531
SA_RS11375	metal-dependent hydrolase CDS	2243333	2243848	516	reverse	0.12	-0.12	-0.299621261	0.752339393	0.441015943
SA_RS11115	M20 family metallopeptidase CDS	2184865	2186049	1185	reverse	0.15	-0.15	-0.299202763	0.712025618	0.401096131
SA_RS13595	fructosamine kinase family protein CDS	2662989	2663855	867	reverse	0.14	-0.14	-0.295605069	0.731754358	0.41848697
SA_RS13250	NAD(P)H-dependent oxidoreductase CDS	2596052	2596723	672	reverse	0.15	-0.15	-0.293796249	0.702388516	0.38852823
SA_RS02375	alpha/beta fold hydrolase CDS	477047	477781	735	forward	0.13	-0.13	-0.293259961	0.742430534	0.427928711
SA_RS06190	topA CDS	1237191	1239266	2076	forward	0.12	-0.12	-0.293195063	0.759153666	0.452453104
SA_RS11850	MFS transporter CDS	2324412	2325623	1212	forward	0.09	-0.09	-0.290902288	0.819690682	0.543781727
SA_RS10240	transcriptional activator RinB CDS	2032977	2033126	150	reverse	0.07	-0.07	-0.290217967	0.851189644	0.619530189
SA_RS07395	der CDS	1512168	1513478	1311	reverse	0.15	-0.15	-0.289479743	0.714296841	0.403258072
SA_RS03855	ABC transporter ATP-binding protein CDS	772348	773325	978	forward	0.13	-0.13	-0.289175855	0.749612689	0.436940443
SA_RS03565	helix-turn-helix transcriptional regulator CDS	718186	720336	2151	forward	0.12	-0.12	-0.289087935	0.75634717	0.446594323
SA_RS14990	hypothetical protein CDS	2651667	2652167	501	forward	0.08	-0.08	-0.287881621	0.822688383	0.553874707
SA_RS10930	single-stranded DNA-binding protein CDS	2151442	2151837	396	reverse	0.08	-0.08	-0.287372153	0.822688383	0.556931633
SA_RS05370	UPF0223 family protein CDS	1075896	1076171	276	forward	0.07	-0.07	-0.287354932	0.851189644	0.616629844
SA_RS04810	ATP-binding cassette domain-containing protein CDS	961100	962041	942	forward	0.12	-0.12	-0.284658634	0.765072472	0.464354072
SA_RS03275	ABC transporter substrate-binding protein CDS	660074	660961	888	forward	0.13	-0.13	-0.284433744	0.740308442	0.425184759
SA_RS07765	prepilin-type N-terminal cleavage/methylation domain-containing protein CDS	1578832	1579143	312	reverse	0	0	-0.28387637	NA	0.555090927
SA_RS00185	serS CDS	12793	14079	1287	forward	0.13	-0.13	-0.283798633	0.735015238	0.420952354
SA_RS06375	recA CDS	1280570	1281613	1044	forward	0.13	-0.13	-0.283580567	0.739797973	0.424295896
SA_RS07465	DUF1672 domain-containing protein CDS	1524138	1525094	957	reverse	0.07	-0.07	-0.283484378	0.842151043	0.591872073
SA_RS01390	transcription antiterminator CDS	285767	287863	2097	forward	0.06	-0.06	-0.282885849	0.871789354	0.668730032
SA_RS11465	lacG CDS	2262657	2264069	1413	reverse	0.07	-0.07	-0.282561313	0.851189644	0.616330046
SA_RS02405	gmpC CDS	483767	484609	843	forward	0.13	-0.13	-0.282368841	0.749612689	0.436736016
SA_RS04965	TerC family protein CDS	996080	996883	804	forward	0.12	-0.12	-0.282158725	0.754760325	0.443051711
SA_RS11045	thymidine kinase CDS	2169392	2169991	600	reverse	0.12	-0.12	-0.282114641	0.752339393	0.440656739
SA_RS13675	trypsin-like serine protease CDS	<2677817	2678308	>492	reverse	0.06	-0.06	-0.281483603	0.871789354	0.668849187
SA_RS05245	phosphoribosylamine--glycine ligase CDS	1051591	1052838	1248	forward	0.12	-0.12	-0.279171738	0.761058051	0.45799444
SA_RS09755	vraR CDS	1946742	1947371	630	reverse	0.11	-0.11	-0.277308738	0.779875669	0.48895461
SA_RS09420	GAF domain-containing sensor histidine kinase CDS	1902970	1904082	1113	reverse	0.11	-0.11	-0.277283892	0.776830373	0.482221229
SA_RS08855	phosphotransferase family protein CDS	1800216	1801007	792	reverse	0.13	-0.13	-0.277268549	0.749612689	0.435415558
SA_RS11620	energy-coupling factor transporter ATPase CDS	2292522	2293382	861	reverse	0.1	-0.1	-0.276222743	0.793037049	0.509902089
SA_RS01750	sodium:solute symporter CDS	358240	359772	1533	reverse	0.06	-0.06	-0.276092551	0.871729804	0.666398475
SA_RS11030	threonylcarbamoyl-AMP synthase CDS	2166362	2167408	1047	reverse	0.11	-0.11	-0.27419678	0.784875756	0.495531784
SA_RS04545	dltD CDS	901367	902542	1176	forward	0.16	-0.16	-0.273649455	0.698109401	0.380709171
SA_RS05160	qoxD CDS	1034821	1035099	279	reverse	0.1	-0.1	-0.273444041	0.78605445	0.497489136
SA_RS07120	PTS glucose transporter subunit IIA CDS	1429500	1430000	501	reverse	0.12	-0.12	-0.273419603	0.75634717	0.444675783
SA_RS01375	PTS transporter subunit EIIC CDS	282604	284133	1530	reverse	0.12	-0.12	-0.273075136	0.761058051	0.458680812
SA_RS09895	purB CDS	1973966	1975261	1296	reverse	0.12	-0.12	-0.27221581	0.761058051	0.459478934
SA_RS02815	pdxT CDS	558489	559049	561	forward	0.11	-0.11	-0.272075288	0.768511492	0.471215584
SA_RS04220	N-acetyltransferase CDS	847691	848221	531	forward	0.07	-0.07	-0.269445323	0.845602189	0.603748606
SA_RS13685	pantoate--beta-alanine ligase CDS	2679036	2679887	852	reverse	0.11	-0.11	-0.269253031	0.783402325	0.492186591
SA_RS08110	greA CDS	1641180	1641656	477	reverse	0.11	-0.11	-0.268456846	0.776830373	0.481879479
SA_RS14920	hypothetical protein CDS	2395726	2395911	186	reverse	0.06	-0.06	-0.268070209	0.871729804	0.667130071
SA_RS01635	hypothetical protein CDS	338384	338701	318	forward	0.08	-0.08	-0.268053423	0.822365854	0.548579837
SA_RS13635	LPXTG cell wall anchor domain-containing protein CDS	2669869	2670504	636	reverse	0.07	-0.07	-0.267502841	0.851189644	0.616710387
SA_RS00655	MFS transporter CDS	111614	113002	1389	forward	0.07	-0.07	-0.267491081	0.845602189	0.599512706
SA_RS02735	lysS CDS	547571	549058	1488	forward	0.11	-0.11	-0.26492113	0.768943377	0.472937978
SA_RS04860	competence protein CoiA CDS	972441	973427	987	forward	0.06	-0.06	-0.26445781	0.875249797	0.689068616
SA_RS08600	universal stress protein CDS	1746922	1747335	414	forward	0.11	-0.11	-0.263118337	0.779875669	0.488650378
SA_RS07400	rpsA CDS	1513700	1514875	1176	reverse	0.15	-0.15	-0.262472957	0.702898902	0.390408031
SA_RS01120	hypothetical protein CDS	221933	222214	282	reverse	0.06	-0.06	-0.262395655	0.875249797	0.682156671
SA_RS07920	floA CDS	1606787	1607776	990	reverse	0.12	-0.12	-0.261326934	0.759153666	0.451914472
SA_RS03075	hxlB CDS	623586	624134	549	forward	0.1	-0.1	-0.261085393	0.786613655	0.500458038
SA_RS13450	aminotransferase class I/II-fold pyridoxal phosphate-dependent enzyme CDS	2636626	2637780	1155	reverse	0.1	-0.1	-0.259963432	0.78605445	0.497920032
SA_RS07165	zinc-finger domain-containing protein CDS	1435843	1436037	195	reverse	0.08	-0.08	-0.259839985	0.838555025	0.581478013
SA_RS05420	inositol monophosphatase CDS	1084820	1085647	828	forward	0.12	-0.12	-0.259522772	0.752339393	0.440295583
SA_RS04055	CsbA family protein CDS	812436	812672	237	forward	0.07	-0.07	-0.258558699	0.851189644	0.617674623
SA_RS04680	glucose-6-phosphate isomerase CDS	928866	930197	1332	forward	0.13	-0.13	-0.258446923	0.745905463	0.430236321
SA_RS02595	rnmV CDS	522132	522668	537	forward	0.11	-0.11	-0.257711137	0.770524559	0.475282714
SA_RS11250	PTS mannitol transporter subunit IICB CDS	2212569	2214107	1539	forward	0.09	-0.09	-0.256934206	0.818801275	0.54252274
SA_RS12355	hssR CDS	2416914	2417588	675	forward	0.06	-0.06	-0.256759585	0.867988363	0.658791821
SA_RS03185	FAD-containing oxidoreductase CDS	644319	645641	1323	reverse	0.07	-0.07	-0.255549342	0.842151043	0.592151623
SA_RS06700	hypothetical protein CDS	1341122	1341220	99	forward	0.06	-0.06	-0.253285509	0.875249797	0.689391528
SA_RS04025	secA CDS	806411	808942	2532	forward	0.13	-0.13	-0.25297066	0.749612689	0.436967854
SA_RS09720	yfkAB CDS	1940751	1941902	1152	forward	0.11	-0.11	-0.25271251	0.774947812	0.479910492
SA_RS12210	formimidoylglutamase CDS	2390003	2390938	936	reverse	0.11	-0.11	-0.252516086	0.784765469	0.493514745
SA_RS07480	DUF1672 domain-containing protein CDS	1525565	1526461	897	reverse	0.07	-0.07	-0.252128704	0.849947039	0.613503439
SA_RS05350	pdhA CDS	1070842	1071954	1113	forward	0.1	-0.1	-0.251751737	0.793543932	0.511343959
SA_RS04970	serine protease CDS	997102	999426	2325	forward	0.1	-0.1	-0.251574239	0.802274674	0.521420454
SA_RS04530	dltA CDS	898448	899905	1458	forward	0.12	-0.12	-0.251344051	0.756611085	0.447762296
SA_RS07150	BrxA/BrxB family bacilliredoxin CDS	1433965	1434402	438	reverse	0.08	-0.08	-0.250986501	0.822688383	0.552412514
SA_RS12680	hlgB CDS	2480371	2481348	978	forward	0.07	-0.07	-0.250918345	0.85326631	0.635807085
SA_RS10255	dUTPase CDS	2033608	2034144	537	reverse	0.06	-0.06	-0.250585405	0.875249797	0.684831831
SA_RS07850	Nif3-like dinuclear metal center hexameric protein CDS	1593470	1594570	1101	reverse	0.12	-0.12	-0.249344392	0.76535943	0.466336393
SA_RS05395	spermidine/putrescine ABC transporter substrate-binding protein CDS	1079566	1080639	1074	forward	0.08	-0.08	-0.249053947	0.822688383	0.55198381
SA_RS11555	budA CDS	2279066	2279770	705	reverse	0.08	-0.08	-0.248901172	0.830841748	0.568735747
SA_RS09455	queG CDS	1909453	1910580	1128	reverse	0.09	-0.09	-0.24820414	0.810135528	0.535457224
SA_RS08695	OsmC family protein CDS	1764081	1764527	447	forward	0.1	-0.1	-0.247791138	0.802274674	0.521468277
SA_RS06710	exonuclease SbcCD subunit D CDS	1341905	1343026	1122	forward	0.09	-0.09	-0.245046573	0.806578889	0.528493684
SA_RS12615	amino acid ABC transporter ATP-binding protein CDS	2469373	2470104	732	reverse	0.11	-0.11	-0.244765496	0.784765469	0.493899217
SA_RS09335	hemE CDS	1886275	1887312	1038	reverse	0.12	-0.12	-0.243898507	0.759153666	0.451606058
SA_RS05620	trxA CDS	1124617	1124931	315	forward	0.08	-0.08	-0.243539374	0.827145418	0.563758005
SA_RS01485	lrgB CDS	307548	308249	702	forward	0.07	-0.07	-0.241785683	0.858718639	0.643688195
SA_RS04500	DUF3055 domain-containing protein CDS	895299	895565	267	reverse	0.07	-0.07	-0.240624438	0.845602189	0.603354311
SA_RS03960	EMYY motif lipoprotein CDS	793196	794074	879	forward	0.06	-0.06	-0.24019776	0.875249797	0.688320946
SA_RS00945	cap8L CDS	178779	179984	1206	forward	0.07	-0.07	-0.239025057	0.858595103	0.642897979
SA_RS02290	tandem-type lipoprotein CDS	460417	461202	786	forward	0.05	-0.05	-0.237799664	0.889811623	0.717719114
SA_RS07180	ribonuclease HI family protein CDS	1437468	1437869	402	forward	0.06	-0.06	-0.236374094	0.875049318	0.680908948
SA_RS13035	hypothetical protein CDS	2546677	2546964	288	reverse	0.09	-0.09	-0.236262883	0.820716231	0.545467855
SA_RS07685	accC CDS	1566211	1567566	1356	reverse	0.07	-0.07	-0.236090419	0.845578889	0.598606297
SA_RS14890	HNH endonuclease CDS	2285338	2285586	249	reverse	0.07	-0.07	-0.236005436	0.845602189	0.601515937
SA_RS09835	rlmD CDS	1958931	1960292	1362	reverse	0.08	-0.08	-0.235867112	0.833986781	0.572984352
SA_RS08025	nadD CDS	1627469	1628038	570	reverse	0.11	-0.11	-0.235387703	0.779484607	0.487102338
SA_RS00860	phosphate/phosphite/phosphonate ABC transporter substrate-binding protein CDS	157652	158608	957	reverse	0.06	-0.06	-0.234783082	0.875249797	0.685275145
SA_RS04320	thioredoxin family protein CDS	864749	865069	321	reverse	0.08	-0.08	-0.234747982	0.830456711	0.567885839
SA_RS07505	srrA CDS	1532571	1533296	726	reverse	0.1	-0.1	-0.233696286	0.787791634	0.503954942
SA_RS12930	ABC transporter ATP-binding protein CDS	2528087	2528836	750	reverse	0.06	-0.06	-0.232437012	0.875049318	0.681308824
SA_RS06060	DAK2 domain-containing protein CDS	1208175	1209821	1647	forward	0.12	-0.12	-0.232041863	0.761058051	0.459495016
SA_RS10960	F0F1 ATP synthase subunit epsilon CDS	2155175	2155579	405	reverse	0.12	-0.12	-0.231386434	0.766581924	0.467840439
SA_RS11660	adenylate kinase CDS	2297487	2298134	648	reverse	0.11	-0.11	-0.231208538	0.769421381	0.473659322
SA_RS05815	bshC CDS	1154519	1156132	1614	forward	0.1	-0.1	-0.23106881	0.788492677	0.505047597
SA_RS06850	tryptophan synthase subunit alpha CDS	1378154	1378882	729	forward	0.06	-0.06	-0.230312617	0.875049318	0.68036648
SA_RS12840	ABC transporter permease CDS	2511134	2511769	636	reverse	0.07	-0.07	-0.230225888	0.842151043	0.592493756
SA_RS12360	hssS CDS	2417581	2418954	1374	forward	0.09	-0.09	-0.230215741	0.82178075	0.547182444
SA_RS12315	multidrug effflux MFS transporter CDS	2410110	2411318	1209	reverse	0.07	-0.07	-0.228461434	0.847144421	0.607327802
SA_RS10060	eap CDS	2003333	2004763	1431	reverse	0.07	-0.07	-0.227520805	0.842151043	0.592438303
SA_RS05855	ftsA CDS	1164337	1165749	1413	forward	0.09	-0.09	-0.227205356	0.810135528	0.535222544
SA_RS06675	lexA CDS	1337131	1337754	624	reverse	0.09	-0.09	-0.225353985	0.806578889	0.526008215
SA_RS09050	NERD domain-containing protein CDS	1842185	1843093	909	reverse	0.1	-0.1	-0.225282199	0.78605445	0.498434711
SA_RS05600	zapA CDS	1119513	1119779	267	forward	0.07	-0.07	-0.225207109	0.851189644	0.617329589
SA_RS13485	acetyltransferase CDS	2645038	2646849	1812	reverse	0.08	-0.08	-0.225139952	0.839437922	0.582600094
SA_RS06870	Cof-type HAD-IIB family hydrolase CDS	1383009	1383776	768	forward	0.08	-0.08	-0.225066755	0.825440638	0.561083833
SA_RS05655	XTP/dITP diphosphatase CDS	1131655	1132242	588	forward	0.09	-0.09	-0.224348192	0.806578889	0.526977891
SA_RS08510	dephospho-CoA kinase CDS	1720570	1721193	624	reverse	0.1	-0.1	-0.224282066	0.800066257	0.518997229
SA_RS11640	rpsK CDS	2296130	2296519	390	reverse	0.1	-0.1	-0.224200048	0.793037049	0.509286424
SA_RS10645	tsaD CDS	2094522	2095547	1026	reverse	0.1	-0.1	-0.224146454	0.79296553	0.508884333
SA_RS10790	holo-ACP synthase CDS	2123000	2123359	360	reverse	0.07	-0.07	-0.223833535	0.841715608	0.586522715
SA_RS05330	DNA-dependent RNA polymerase auxiliary subunit epsilon family protein CDS	1068429	1068647	219	reverse	0.07	-0.07	-0.223291165	0.846719604	0.606677363
SA_RS10320	DUF2482 family protein CDS	2041428	2041730	303	reverse	0.05	-0.05	-0.2220616	0.895204881	0.735322437
SA_RS01090	hypothetical protein CDS	214734	214835	102	forward	0	0	-0.221380638	NA	0.736687938
SA_RS06020	rlmN CDS	1200543	1201637	1095	forward	0.08	-0.08	-0.22036593	0.822688383	0.55198107
SA_RS04960	peptide chain release factor 3 CDS	994216	995778	1563	forward	0.1	-0.1	-0.219411462	0.799350167	0.517226579
SA_RS09220	DUF1828 domain-containing protein CDS	1872531	1873319	789	forward	0.05	-0.05	-0.218363271	0.88863151	0.715082913
SA_RS07925	hypothetical protein CDS	1607794	1608477	684	reverse	0.07	-0.07	-0.217443792	0.85326631	0.636115611
SA_RS01200	tandem-type lipoprotein CDS	241690	242463	774	reverse	0.05	-0.05	-0.216649578	0.885874492	0.707936748
SA_RS02425	GNAT family N-acetyltransferase CDS	486933	487418	486	forward	0.07	-0.07	-0.216385243	0.845602189	0.603762005
SA_RS07865	DNA primase CDS	1596711	1598528	1818	reverse	0.1	-0.1	-0.215971193	0.786613655	0.501860565
SA_RS04640	peptidylprolyl isomerase CDS	918708	919301	594	forward	0.1	-0.1	-0.215383308	0.800066257	0.518771404
SA_RS08565	pfkA CDS	1736036	1737004	969	reverse	0.07	-0.07	-0.215213959	0.848478212	0.609805193
SA_RS07365	polyprenyl synthetase family protein CDS	1508018	1508977	960	reverse	0.1	-0.1	-0.21387294	0.786613655	0.502093373
SA_RS05915	RluA family pseudouridine synthase CDS	1176466	1177383	918	forward	0.09	-0.09	-0.213731676	0.810135528	0.534985549
SA_RS04805	ABC transporter ATP-binding protein CDS	960028	961110	1083	forward	0.09	-0.09	-0.213678095	0.806578889	0.526964104
SA_RS14025	flavin reductase family protein CDS	2762612	2763304	693	reverse	0.07	-0.07	-0.21128831	0.851189644	0.625184267
SA_RS00170	gyrA CDS	7005	9674	2670	forward	0.1	-0.1	-0.210958392	0.793037049	0.509757277
SA_RS01435	CDP-glycerol glycerophosphotransferase family protein CDS	294674	296368	1695	forward	0.09	-0.09	-0.210747007	0.810135528	0.534036986
SA_RS09080	menC CDS	1848297	1849298	1002	reverse	0.08	-0.08	-0.210642656	0.822688383	0.554374011
SA_RS02670	nucleotide pyrophosphohydrolase CDS	536239	537432	1194	forward	0.1	-0.1	-0.210356687	0.802274674	0.521740719
SA_RS12585	Txe/YoeB family addiction module toxin CDS	2466001	2466267	267	reverse	0.06	-0.06	-0.209457962	0.871789354	0.672130327
SA_RS00370	cstR CDS	53563	53823	261	forward	0.05	-0.05	-0.208699618	0.884359622	0.701562323
SA_RS02485	dnaX CDS	502594	504291	1698	forward	0.08	-0.08	-0.208261083	0.822688383	0.555128204
SA_RS03435	D-alanyl-D-alanine carboxypeptidase CDS	690688	691983	1296	reverse	0.07	-0.07	-0.207499871	0.845602189	0.600924752
SA_RS07270	penicillin-binding protein CDS	1486656	1488839	2184	forward	0.1	-0.1	-0.207472949	0.795065021	0.513154712
SA_RS13405	farE CDS	2625821	2628310	2490	reverse	0.05	-0.05	-0.206250804	0.885874492	0.708192966
SA_RS02380	sodium-dependent transporter CDS	478153	479490	1338	forward	0.05	-0.05	-0.206228192	0.88863151	0.715479047
SA_RS09175	splB CDS	1863563	1864285	723	reverse	0.04	-0.04	-0.204763931	0.906442887	0.756850188
SA_RS01985	aminotransferase class I/II-fold pyridoxal phosphate-dependent enzyme CDS	406367	407470	1104	reverse	0.05	-0.05	-0.203646533	0.892925813	0.72889472
SA_RS12750	glycerate kinase CDS	2492277	2493419	1143	forward	0.08	-0.08	-0.203442672	0.822688383	0.554227234
SA_RS01860	MepB family protein CDS	381960	382418	459	forward	0.05	-0.05	-0.203295618	0.899654772	0.745302237
SA_RS11500	DeoR/GlpR transcriptional regulator CDS	2269393	2270184	792	reverse	0.07	-0.07	-0.202362362	0.845602189	0.60518588
SA_RS05900	VOC family protein CDS	1174354	1175151	798	forward	0.07	-0.07	-0.201530419	0.851189644	0.618226118
SA_RS08410	hemC CDS	1702029	1702955	927	reverse	0.08	-0.08	-0.201331211	0.822688383	0.557465792
SA_RS02500	hypothetical protein CDS	505506	505611	106	forward	0	0	-0.200329029	NA	0.698023382
SA_RS11950	ABC transporter substrate-binding protein CDS	2339202	2340110	909	reverse	0.05	-0.05	-0.199959627	0.892925813	0.726680199
SA_RS14010	asp1 CDS	2752348	2753901	1554	reverse	0.07	-0.07	-0.199208068	0.857327904	0.640544418
SA_RS07255	YppE family protein CDS	1485143	1485493	351	reverse	0.09	-0.09	-0.198488898	0.82187939	0.547583858
SA_RS14045	flavin reductase family protein CDS	2764885	2765496	612	reverse	0.07	-0.07	-0.198051567	0.85577582	0.63868563
SA_RS05850	cell division protein FtsQ/DivIB CDS	1162912	1164231	1320	forward	0.07	-0.07	-0.19785145	0.860172589	0.648291841
SA_RS11035	prmC CDS	2167492	2168328	837	reverse	0.08	-0.08	-0.197661819	0.822688383	0.551921288
SA_RS03280	iron ABC transporter permease CDS	661110	662060	951	forward	0.07	-0.07	-0.196761542	0.841715608	0.589338461
SA_RS08230	bifunctional (p)ppGpp synthetase/guanosine-3',5'-bis(diphosphate) 3'-pyrophosphohydrolase CDS	1665637	1667826	2190	reverse	0.09	-0.09	-0.19623999	0.810135528	0.532255549
SA_RS05050	DoxX family protein CDS	1011007	1011363	357	reverse	0.06	-0.06	-0.195412053	0.871600797	0.664995151
SA_RS14135	histidinol-phosphate aminotransferase family protein CDS	2780585	2781598	1014	reverse	0.05	-0.05	-0.195243989	0.900897655	0.747383126
SA_RS08535	response regulator transcription factor CDS	1728668	1729372	705	reverse	0.07	-0.07	-0.194869301	0.841715608	0.588367664
SA_RS09400	YlbF/YmcA family competence regulator CDS	1899789	1900133	345	reverse	0.06	-0.06	-0.193979639	0.875249797	0.688527171
SA_RS12435	TetR/AcrR family transcriptional regulator CDS	2432143	2432766	624	forward	0.07	-0.07	-0.193639252	0.851189644	0.614794851
SA_RS01670	TIGR01741 family protein CDS	343696	344196	501	forward	0.06	-0.06	-0.193131485	0.875249797	0.682886832
SA_RS09170	splC CDS	1862786	1863505	720	reverse	0	0	-0.19302118	NA	0.770401883
SA_RS02700	ftsH CDS	540884	542977	2094	forward	0.08	-0.08	-0.192963742	0.833986781	0.573025231
SA_RS06010	methionyl-tRNA formyltransferase CDS	1198301	1199236	936	forward	0.07	-0.07	-0.192929798	0.845602189	0.603647157
SA_RS01875	LLM class flavin-dependent oxidoreductase CDS	385092	386153	1062	forward	0.06	-0.06	-0.192472524	0.86099707	0.649616662
SA_RS02015	30S ribosomal protein S6 CDS	411875	412171	297	forward	0.09	-0.09	-0.19203712	0.810135528	0.535122333
SA_RS11180	czrA CDS	2196743	2197063	321	forward	0.06	-0.06	-0.191921196	0.871729804	0.666829419
SA_RS02040	toxin CDS	415162	415773	612	forward	0.04	-0.04	-0.190177749	0.907671475	0.758324802
SA_RS09410	helix-turn-helix transcriptional regulator CDS	1901505	1901969	465	reverse	0.07	-0.07	-0.190084408	0.841715608	0.587988079
SA_RS06720	mscL CDS	1346130	1346492	363	reverse	0.07	-0.07	-0.189208822	0.851189644	0.627649426
SA_RS10600	glycoside hydrolase family 32 protein CDS	2083528	2085012	1485	reverse	0.07	-0.07	-0.188896356	0.851189644	0.62245274
SA_RS00585	tRNA-dihydrouridine synthase CDS	95829	96815	987	reverse	0.07	-0.07	-0.187694211	0.848478212	0.611191006
SA_RS06300	rbfA CDS	1263268	1263618	351	forward	0.07	-0.07	-0.187526598	0.85242049	0.630265817
SA_RS03515	GNAT family N-acetyltransferase CDS	706687	707193	507	reverse	0.07	-0.07	-0.185902403	0.843381756	0.594639261
SA_RS07140	dihydrofolate reductase CDS	1431906	1432385	480	reverse	0.07	-0.07	-0.18577497	0.852999201	0.633148989
SA_RS09805	murT CDS	1953797	1955110	1314	reverse	0.07	-0.07	-0.185713821	0.851189644	0.628656403
SA_RS09975	lactonase family protein CDS	1990202	1991230	1029	reverse	0.07	-0.07	-0.185406088	0.848478212	0.611071697
SA_RS09730	aminopeptidase CDS	1942782	1944038	1257	reverse	0.07	-0.07	-0.185346714	0.845602189	0.599190532
SA_RS05465	protoheme IX farnesyltransferase CDS	1096185	1097096	912	forward	0.07	-0.07	-0.185261798	0.848478212	0.611015189
SA_RS03150	heme-dependent peroxidase CDS	637420	638172	753	reverse	0.07	-0.07	-0.183729504	0.851189644	0.618452195
SA_RS01045	4'-phosphopantetheinyl transferase superfamily protein CDS	204382	205026	645	forward	0.07	-0.07	-0.183540405	0.851189644	0.625398703
SA_RS05985	coaBC CDS	1192089	1193288	1200	forward	0.07	-0.07	-0.183226323	0.851189644	0.622318438
SA_RS02865	cysE CDS	570523	571170	648	forward	0.06	-0.06	-0.182390103	0.861751431	0.651268967
SA_RS01030	NAD-dependent formate dehydrogenase CDS	194086	195111	1026	forward	0.04	-0.04	-0.182263282	0.912274322	0.766408313
SA_RS10795	PH domain-containing protein CDS	2123363	2123854	492	reverse	0.07	-0.07	-0.181924022	0.851189644	0.621865555
SA_RS11960	yut CDS	2341695	2342600	906	reverse	0.04	-0.04	-0.181863382	0.908485852	0.759782509
SA_RS07375	heptaprenyl diphosphate synthase component 1 CDS	1509707	1510279	573	reverse	0.05	-0.05	-0.181852927	0.883470527	0.700135957
SA_RS03100	protein VraC CDS	629832	630197	366	forward	0.05	-0.05	-0.181700531	0.892925813	0.726245605
SA_RS13075	phospho-sugar mutase CDS	2554995	2556803	1809	forward	0.07	-0.07	-0.180401804	0.848478212	0.611264528
SA_RS05430	typA CDS	1086094	1087941	1848	forward	0.07	-0.07	-0.179644395	0.845602189	0.605076492
SA_RS11795	GNAT family N-acetyltransferase CDS	2313335	2314222	888	forward	0.07	-0.07	-0.179002019	0.851189644	0.627446892
SA_RS06120	ffh CDS	1222306	1223673	1368	forward	0.07	-0.07	-0.178341232	0.843867398	0.59652498
SA_RS09925	nicotinate phosphoribosyltransferase CDS	1979777	1981246	1470	reverse	0.07	-0.07	-0.177264131	0.843867398	0.596609159
SA_RS07965	hrcA CDS	1616073	1617050	978	reverse	0.06	-0.06	-0.176366486	0.873159504	0.676755162
SA_RS08150	alaS CDS	1646514	1649144	2631	reverse	0.07	-0.07	-0.175605787	0.845602189	0.600571456
SA_RS14825	Ig-like domain-containing protein CDS	2023935	2024159	225	reverse	0.04	-0.04	-0.17514476	0.919325176	0.784042598
SA_RS03550	inorganic phosphate transporter CDS	714092	715099	1008	forward	0.07	-0.07	-0.173984696	0.860071216	0.646810093
SA_RS12220	ribose 5-phosphate isomerase A CDS	2392553	2393239	687	reverse	0.06	-0.06	-0.173407728	0.879354	0.695077611
SA_RS12390	hypothetical protein CDS	2425679	2426293	615	reverse	0.05	-0.05	-0.173295202	0.88863151	0.715438147
SA_RS02045	YxeA family protein CDS	416142	416510	369	forward	0	0	-0.17265632	NA	0.756581524
SA_RS01730	PTS sugar transporter subunit IIC CDS	353514	354545	1032	forward	0.07	-0.07	-0.172626436	0.851189644	0.619089439
SA_RS11110	hypothetical protein CDS	2183672	2184865	1194	reverse	0.06	-0.06	-0.170284672	0.871729804	0.667514789
SA_RS01065	N-acetyl-gamma-glutamyl-phosphate reductase CDS	208136	209167	1032	reverse	0.05	-0.05	-0.169985339	0.889811623	0.717851307
SA_RS00195	AzlD domain-containing protein CDS	15422	15751	330	forward	0.06	-0.06	-0.168125666	0.874943616	0.679082055
SA_RS11900	moaC CDS	2330803	2331297	495	forward	0.06	-0.06	-0.167444969	0.871789354	0.673129063
SA_RS04035	prfB CDS	809257	810367	1110	forward	0.07	-0.07	-0.166944377	0.851189644	0.627559854
SA_RS03985	threonine/serine exporter ThrE family protein CDS	798035	798796	762	reverse	0.06	-0.06	-0.166195055	0.875249797	0.686773831
SA_RS07955	dnaK CDS	1613514	1615346	1833	reverse	0.07	-0.07	-0.1660751	0.851189644	0.626885195
SA_RS03410	tagH CDS	685897	686691	795	reverse	0.07	-0.07	-0.164954159	0.848523702	0.612129436
SA_RS03625	hypothetical protein CDS	727994	728293	300	forward	0.06	-0.06	-0.164845611	0.875249797	0.682887041
SA_RS04505	DUF86 domain-containing protein CDS	895663	896097	435	forward	0.07	-0.07	-0.164294227	0.859133891	0.644701371
SA_RS04070	HPr kinase/phosphorylase CDS	818444	819376	933	forward	0.07	-0.07	-0.163795743	0.848478212	0.610402403
SA_RS01770	N-acetylmannosamine-6-phosphate 2-epimerase CDS	362928	363596	669	forward	0.04	-0.04	-0.16372376	0.912808554	0.767758502
SA_RS08120	U32 family peptidase CDS	1642307	1643575	1269	reverse	0.07	-0.07	-0.161671806	0.851189644	0.627845831
SA_RS02360	DUF2294 domain-containing protein CDS	475291	475653	363	forward	0.04	-0.04	-0.161173179	0.902286484	0.750062498
SA_RS06935	phosphate ABC transporter substrate-binding protein PstS CDS	1394073	1395056	984	reverse	0.03	-0.03	-0.161163473	0.92921716	0.807750865
SA_RS11615	energy-coupling factor transporter transmembraneprotein EcfT CDS	2291726	2292532	807	reverse	0.06	-0.06	-0.159482859	0.8767272	0.691210579
SA_RS04905	mgtE CDS	980517	981902	1386	forward	0.06	-0.06	-0.158613818	0.875249797	0.687581653
SA_RS14225	rarD CDS	2798344	2799252	909	reverse	0.06	-0.06	-0.158113612	0.875249797	0.689289026
SA_RS04820	oligopeptide ABC transporter substrate-binding protein CDS	963927	965642	1716	forward	0	0	-0.158097676	NA	0.806526791
SA_RS02180	SDR family oxidoreductase CDS	439785	440630	846	reverse	0.06	-0.06	-0.158077797	0.871789354	0.668843198
SA_RS07460	ECF transporter S component CDS	1523191	1523736	546	reverse	0.05	-0.05	-0.157576372	0.892452967	0.724024343
SA_RS06980	dapD CDS	1403636	1404355	720	forward	0.05	-0.05	-0.156888632	0.890102607	0.718481516
SA_RS04880	CYTH domain-containing protein CDS	977041	977634	594	reverse	0.04	-0.04	-0.156444663	0.919325176	0.7833945
SA_RS08155	ATP-dependent RecD-like DNA helicase CDS	1649487	1651964	2478	reverse	0.07	-0.07	-0.156376853	0.860172589	0.647796225
SA_RS09875	ligA CDS	1968495	1970498	2004	reverse	0.07	-0.07	-0.156118392	0.851189644	0.627658039
SA_RS09665	DUF402 domain-containing protein CDS	1931552	1932094	543	reverse	0.06	-0.06	-0.156112927	0.875249797	0.687629744
SA_RS05670	ecb CDS	1133227	1133556	330	forward	0.04	-0.04	-0.156110322	0.916831627	0.777056123
SA_RS02415	hypothetical protein CDS	486130	486399	270	reverse	0.05	-0.05	-0.155676126	0.898923918	0.74396236
SA_RS03080	HAD family hydrolase CDS	624247	624894	648	forward	0.04	-0.04	-0.155618568	0.914405704	0.772791823
SA_RS05205	phosphoribosylaminoimidazolesuccinocarboxamide synthase CDS	1043201	1043905	705	forward	0.06	-0.06	-0.155412488	0.871789354	0.673428786
SA_RS08515	mutM CDS	1721209	1722081	873	reverse	0.07	-0.07	-0.155142729	0.860438053	0.648843401
SA_RS09880	pcrA CDS	1970502	1972694	2193	reverse	0.06	-0.06	-0.155050411	0.866149147	0.656334423
SA_RS02950	rpsG CDS	587899	588369	471	forward	0.07	-0.07	-0.154905927	0.852999201	0.633477348
SA_RS08470	infC CDS	1711348	1711875	528	reverse	0.07	-0.07	-0.154597687	0.851189644	0.620755741
SA_RS08225	D-tyrosyl-tRNA(Tyr) deacylase CDS	1665173	1665625	453	reverse	0.06	-0.06	-0.150683993	0.870676131	0.662674987
SA_RS09215	lukE CDS	1870232	1871167	936	reverse	0.03	-0.03	-0.150375445	0.935501739	0.82036645
SA_RS04235	emp CDS	853529	854551	1023	forward	0.04	-0.04	-0.15001982	0.919325176	0.783233584
SA_RS06395	2-oxoacid:acceptor oxidoreductase subunit alpha CDS	1285149	1286909	1761	forward	0.05	-0.05	-0.149000818	0.882133369	0.698355584
SA_RS05520	DUF177 domain-containing protein CDS	1103694	1104251	558	forward	0.06	-0.06	-0.148608811	0.871789354	0.669615155
SA_RS10630	abc-f CDS	2090307	2092235	1929	forward	0.05	-0.05	-0.147624422	0.892925813	0.726750245
SA_RS11605	rplM CDS	2290241	2290678	438	reverse	0.06	-0.06	-0.147220446	0.871729804	0.667685205
SA_RS04720	CoA-disulfide reductase CDS	941465	942781	1317	reverse	0.06	-0.06	-0.146651725	0.870676131	0.662766095
SA_RS02685	RNA-binding protein S1 CDS	538207	538608	402	forward	0.05	-0.05	-0.145779782	0.885206077	0.706688414
SA_RS08380	DNA-3-methyladenine glycosylase I CDS	1696976	1697536	561	forward	0.05	-0.05	-0.144998543	0.892925813	0.728467975
SA_RS01560	lytM CDS	320252	321202	951	forward	0.05	-0.05	-0.143304263	0.892925813	0.72742252
SA_RS04145	phosphoglycerate kinase CDS	833834	835024	1191	forward	0.05	-0.05	-0.142684072	0.892925813	0.729376405
SA_RS11645	rpsM CDS	2296543	2296908	366	reverse	0.05	-0.05	-0.142036049	0.885206077	0.70686461
SA_RS07350	aroC CDS	1505516	1506682	1167	reverse	0.05	-0.05	-0.140601304	0.891124362	0.720674403
SA_RS08475	amino acid permease CDS	1712104	1713597	1494	reverse	0.05	-0.05	-0.140307915	0.884486601	0.704915587
SA_RS07720	rhodanese-like domain-containing protein CDS	1572118	1572504	387	forward	0.05	-0.05	-0.140297676	0.885206077	0.706935408
SA_RS10885	HD domain-containing protein CDS	2144623	2145270	648	forward	0.05	-0.05	-0.139686849	0.892452967	0.723446017
SA_RS05770	YfcC family protein CDS	1147946	1149502	1557	forward	0.04	-0.04	-0.138921638	0.908600764	0.762147793
SA_RS07840	deoxyribonuclease IV CDS	1591110	1592000	891	reverse	0.05	-0.05	-0.138916021	0.88863151	0.71507035
SA_RS05695	scb CDS	1136409	1136759	351	forward	0.03	-0.03	-0.138545787	0.93580235	0.821685888
SA_RS06210	hslU CDS	1242651	1244054	1404	forward	0.05	-0.05	-0.137828835	0.884359622	0.702432361
SA_RS08465	rpmI CDS	1711119	1711319	201	reverse	0.04	-0.04	-0.137738394	0.908600764	0.76236355
SA_RS01925	DUF1398 family protein CDS	394019	394408	390	reverse	0.05	-0.05	-0.136699528	0.896383102	0.738564018
SA_RS13965	YhgE/Pip domain-containing protein CDS	2736403	2739384	2982	reverse	0.06	-0.06	-0.1364499	0.871789354	0.672174093
SA_RS14480	tyrosine-type recombinase/integrase CDS	414243	>414956	>714	reverse	0.04	-0.04	-0.136356575	0.919309881	0.78152971
SA_RS06245	frr CDS	1247907	1248461	555	forward	0.05	-0.05	-0.136226868	0.884359622	0.703730614
SA_RS11155	thiol-disulfide oxidoreductase DCC family protein CDS	2191376	2191789	414	reverse	0.04	-0.04	-0.135878042	0.901898216	0.749002889
SA_RS06265	proline--tRNA ligase CDS	1251911	1253614	1704	forward	0.06	-0.06	-0.135288811	0.873159504	0.676983962
SA_RS07950	dnaJ CDS	1612239	1613378	1140	reverse	0.06	-0.06	-0.134947724	0.876882102	0.692407314
SA_RS03705	DNA-binding protein CDS	742880	743302	423	reverse	0.04	-0.04	-0.134922486	0.9062476	0.755946731
SA_RS02955	fusA CDS	588492	590573	2082	forward	0.06	-0.06	-0.133758875	0.871789354	0.671352826
SA_RS10700	leuC CDS	2105094	2106464	1371	forward	0.03	-0.03	-0.132146866	0.935501739	0.82048507
SA_RS02680	septum formation initiator family protein CDS	537710	538102	393	forward	0.03	-0.03	-0.131490597	0.924054256	0.796845807
SA_RS01785	alpha/beta hydrolase CDS	367775	368602	828	reverse	0.05	-0.05	-0.130557515	0.897651927	0.742522486
SA_RS04465	hypothetical protein CDS	889021	889104	84	forward	0.03	-0.03	-0.129366323	0.941932654	0.833649142
SA_RS00245	walK CDS	25648	27474	1827	forward	0.06	-0.06	-0.128978483	0.875049318	0.680226124
SA_RS02370	phosphatase PAP2 family protein CDS	476336	477010	675	forward	0.04	-0.04	-0.127099942	0.919718761	0.786087082
SA_RS12710	bioD CDS	2486019	2486705	687	reverse	0	0	-0.126611902	NA	0.832435501
SA_RS11680	rpsE CDS	2300096	2300596	501	reverse	0.05	-0.05	-0.126121232	0.884568822	0.705342459
SA_RS09365	YtxH domain-containing protein CDS	1890856	1891221	366	forward	0.05	-0.05	-0.125815967	0.887317023	0.709708632
SA_RS05515	nucleotidyltransferase CDS	1102428	1103567	1140	reverse	0.04	-0.04	-0.12496416	0.919309881	0.780026312
SA_RS09345	traP CDS	1887575	1888078	504	forward	0.03	-0.03	-0.124674384	0.924054256	0.796261887
SA_RS03965	ytxJ CDS	794228	794548	321	forward	0.04	-0.04	-0.124519884	0.911880205	0.765487672
SA_RS07700	aminopeptidase P family protein CDS	1569087	1570148	1062	reverse	0.05	-0.05	-0.124350395	0.88863151	0.713048651
SA_RS01765	MurR/RpiR family transcriptional regulator CDS	361988	362788	801	reverse	0.04	-0.04	-0.12398988	0.908600764	0.762243251
SA_RS03440	ABC transporter ATP-binding protein CDS	692404	694131	1728	forward	0.05	-0.05	-0.123220946	0.894689822	0.733633919
SA_RS13555	amidohydrolase CDS	2655936	2656946	1011	forward	0.05	-0.05	-0.122433534	0.895741254	0.736937453
SA_RS13925	hypothetical protein CDS	2727015	2727182	168	reverse	0	0	-0.121470234	NA	0.75226532
SA_RS13170	GTP pyrophosphokinase family protein CDS	2580288	2580980	693	reverse	0.05	-0.05	-0.119743985	0.897651927	0.742542955
SA_RS06810	prephenate dehydrogenase CDS	1369786	1370877	1092	reverse	0.04	-0.04	-0.11915763	0.916831627	0.777051203
SA_RS09005	transaldolase CDS	1836897	1837610	714	reverse	0.04	-0.04	-0.118277406	0.903141038	0.751817977
SA_RS04300	GNAT family N-acetyltransferase CDS	861797	862291	495	reverse	0.04	-0.04	-0.117414959	0.91978355	0.787319105
SA_RS01385	hypothetical protein CDS	285540	285637	98	forward	0	0	-0.117247831	NA	0.727750313
SA_RS13290	hypothetical protein CDS	2602567	2602665	99	reverse	0	0	-0.117247831	NA	0.727750313
SA_RS10935	YwpF-like family protein CDS	2152031	2152471	441	forward	0.04	-0.04	-0.116047166	0.920275806	0.789859156
SA_RS10440	DUF4888 domain-containing protein CDS	2059637	2060197	561	forward	0	0	-0.115801899	NA	0.856549102
SA_RS03220	aldo/keto reductase CDS	650610	651548	939	forward	0.05	-0.05	-0.115460445	0.895204881	0.736012421
SA_RS04420	sufC CDS	880111	880872	762	forward	0.04	-0.04	-0.114832019	0.919309881	0.782239576
SA_RS07930	30S ribosomal protein S21 CDS	1608721	1608897	177	reverse	0.03	-0.03	-0.114770636	0.9284514	0.805568126
SA_RS05450	ftsW CDS	1089462	1090688	1227	forward	0.05	-0.05	-0.113535015	0.894689822	0.734164232
SA_RS06235	elongation factor Ts CDS	1246148	1247029	882	forward	0.05	-0.05	-0.113460533	0.891124362	0.719761813
SA_RS10400	site-specific integrase CDS	2048483	2049520	1038	forward	0.03	-0.03	-0.113366093	0.929355906	0.809637775
SA_RS00255	two-component system regulatory protein YycI CDS	28802	29590	789	forward	0.05	-0.05	-0.1124249	0.892925813	0.727936031
SA_RS09380	yhaM CDS	1893801	1894742	942	reverse	0.05	-0.05	-0.112302564	0.892925813	0.729514553
SA_RS04620	mnhC1 CDS	914963	915304	342	reverse	0.04	-0.04	-0.110534374	0.913110526	0.768611617
SA_RS06535	minor capsid protein CDS	<1313095	>1313298	>204	forward	0	0	-0.109954457	NA	0.836486667
SA_RS13315	EamA family transporter CDS	2606259	2607194	936	forward	0.04	-0.04	-0.109137623	0.919309881	0.782017105
SA_RS09935	prephenate dehydratase CDS	1982526	1983320	795	forward	0.04	-0.04	-0.109033652	0.91978355	0.788654278
SA_RS04575	NAD(P)/FAD-dependent oxidoreductase CDS	905973	907181	1209	forward	0.05	-0.05	-0.107504631	0.893469216	0.730423379
SA_RS11260	PTS sugar transporter subunit IIA CDS	2216286	2216720	435	forward	0.04	-0.04	-0.107431967	0.919718761	0.786067948
SA_RS06430	mutL CDS	1293659	1295668	2010	forward	0.04	-0.04	-0.105710011	0.914746394	0.773498789
SA_RS10395	hypothetical protein CDS	2048178	2048420	243	forward	0	0	-0.105680025	NA	0.821475712
SA_RS03580	cupin domain-containing protein CDS	721747	722220	474	forward	0.04	-0.04	-0.104895631	0.913110526	0.769504499
SA_RS09695	YfhH family protein CDS	1937201	1937515	315	reverse	0.03	-0.03	-0.102384437	0.927751484	0.803823896
SA_RS05180	hypothetical protein CDS	1039096	1039221	126	forward	0	0	-0.102183941	NA	0.796031029
SA_RS08395	hemL CDS	1699028	1700314	1287	reverse	0.03	-0.03	-0.101994854	0.929355906	0.808476352
SA_RS06200	xerC CDS	1241147	1242043	897	forward	0.04	-0.04	-0.101857491	0.905795223	0.755199367
SA_RS00645	helix-turn-helix domain-containing protein CDS	108046	110283	2238	forward	0.04	-0.04	-0.100588433	0.91978355	0.788567705
SA_RS00200	alpha/beta fold hydrolase CDS	16114	17082	969	forward	0.03	-0.03	-0.098764232	0.934683474	0.818476091
SA_RS12290	alpha/beta hydrolase CDS	2404605	2405525	921	reverse	0.03	-0.03	-0.096653042	0.926999127	0.801657333
SA_RS07970	oxygen-independent coproporphyrinogen III oxidase CDS	1617151	1618275	1125	reverse	0.03	-0.03	-0.096470906	0.941932654	0.831457379
SA_RS03845	ABC-F family ATP-binding cassette domain-containing protein CDS	768450	770333	1884	forward	0.03	-0.03	-0.096014675	0.934683474	0.818559916
SA_RS10895	yidC CDS	2146083	2146955	873	reverse	0.04	-0.04	-0.094912285	0.908600764	0.761666244
SA_RS02605	Veg family protein CDS	523672	523935	264	forward	0.04	-0.04	-0.093711613	0.913731956	0.770401453
SA_RS07420	(d)CMP kinase CDS	1515587	1516246	660	reverse	0.04	-0.04	-0.093618421	0.922087219	0.792136202
SA_RS06660	guaC CDS	1334736	1335713	978	forward	0.03	-0.03	-0.091934444	0.93580235	0.821885234
SA_RS12830	ABC transporter permease CDS	2509481	2510176	696	reverse	0.03	-0.03	-0.091647023	0.929609925	0.812269456
SA_RS07170	queuosine precursor transporter CDS	1436282	1436986	705	forward	0.02	-0.02	-0.091610765	0.951888406	0.858566013
SA_RS12260	DNA-3-methyladenine glycosylase CDS	2399269	2399877	609	forward	0.02	-0.02	-0.09140061	0.954204293	0.863619671
SA_RS10170	phage tail protein CDS	2024201	2024845	645	reverse	0.02	-0.02	-0.091092175	0.964631206	0.884603968
SA_RS08555	amino acid permease CDS	1732548	1733909	1362	forward	0.04	-0.04	-0.090269509	0.914405704	0.772837174
SA_RS13375	hydroxymethylglutaryl-CoA synthase CDS	2618754	2619920	1167	forward	0.03	-0.03	-0.089338174	0.927400991	0.802876514
SA_RS12130	hypothetical protein CDS	2373757	2373942	186	forward	0.03	-0.03	-0.087500052	0.942647647	0.836290812
SA_RS09890	hypothetical protein CDS	1973555	1973857	303	reverse	0.03	-0.03	-0.087353032	0.941932654	0.832073492
SA_RS09865	putP CDS	1965656	1967194	1539	forward	0.03	-0.03	-0.086152626	0.929355906	0.809933811
SA_RS11855	sarV CDS	2325725	2326075	351	reverse	0.02	-0.02	-0.085006986	0.950847998	0.852255776
SA_RS01310	thiolase family protein CDS	267239	268423	1185	reverse	0.01	-0.01	-0.083804383	0.966441631	0.89033819
SA_RS05595	ribonuclease HIII CDS	1118205	1119143	939	reverse	0.03	-0.03	-0.083480843	0.941932654	0.833530506
SA_RS01035	MFS transporter CDS	195497	196747	1251	forward	0.02	-0.02	-0.081727961	0.944223729	0.840686993
SA_RS02930	rpoB CDS	579620	583171	3552	forward	0.03	-0.03	-0.08086969	0.923158177	0.793810442
SA_RS03065	nagB CDS	622117	622875	759	forward	0.02	-0.02	-0.079068823	0.950847998	0.854099663
SA_RS13990	gtfA CDS	2745947	2747455	1509	reverse	0.03	-0.03	-0.078763504	0.929609925	0.812252253
SA_RS07550	hypothetical protein CDS	1539339	1539587	249	reverse	0.02	-0.02	-0.078723941	0.954204293	0.862239957
SA_RS11655	infA CDS	2297076	2297294	219	reverse	0.03	-0.03	-0.078049669	0.942647647	0.835259541
SA_RS08785	hypothetical protein CDS	1785256	1785369	114	reverse	0	0	-0.077864937	NA	0.817764424
SA_RS12835	osmoprotectant ABC transporter substrate-bindingprotein CDS	2510176	2511117	942	reverse	0.02	-0.02	-0.076802563	0.954204293	0.862818139
SA_RS01535	LacI family DNA-binding transcriptional regulator CDS	315426	316424	999	reverse	0.02	-0.02	-0.076791573	0.950847998	0.856462351
SA_RS01140	ABC transporter ATP-binding protein CDS	227197	227877	681	forward	0.01	-0.01	-0.076608747	0.968784398	0.896646429
SA_RS10785	alr CDS	2121786	2122934	1149	reverse	0.03	-0.03	-0.074444029	0.940932236	0.82946559
SA_RS06885	ABC transporter ATP-binding protein CDS	1385115	1385888	774	reverse	0.01	-0.01	-0.073615968	0.970828227	0.902884119
SA_RS06345	insulinase family protein CDS	1275085	1276371	1287	forward	0.03	-0.03	-0.073523631	0.942647647	0.836368746
SA_RS11770	rpsJ CDS	2308333	2308641	309	reverse	0.03	-0.03	-0.073100193	0.936374005	0.822769806
SA_RS04725	Cof-type HAD-IIB family hydrolase CDS	942833	943657	825	reverse	0.02	-0.02	-0.072698094	0.946418886	0.845375
SA_RS03815	aminotransferase class IV CDS	763100	763708	609	forward	0.02	-0.02	-0.071328946	0.954204293	0.861403646
SA_RS02625	spoVG CDS	526400	526702	303	forward	0.02	-0.02	-0.070524569	0.950847998	0.854370635
SA_RS04700	addB CDS	932377	935850	3474	forward	0.03	-0.03	-0.070257907	0.940175186	0.828030106
SA_RS08605	metal-dependent hydrolase CDS	1747640	1748329	690	reverse	0.02	-0.02	-0.070135102	0.950847998	0.854245658
SA_RS07360	ndk CDS	1507477	1507926	450	reverse	0.02	-0.02	-0.069955001	0.956234401	0.869517066
SA_RS03050	GTP cyclohydrolase I FolE2 CDS	619909	620787	879	reverse	0.03	-0.03	-0.069622594	0.941932654	0.832578473
SA_RS13690	panB CDS	2679880	2680698	819	reverse	0.02	-0.02	-0.068544518	0.954204293	0.863773167
SA_RS08145	IreB family regulatory phosphoprotein CDS	1646191	1646451	261	reverse	0.02	-0.02	-0.068366138	0.945378181	0.843125986
SA_RS03420	CDP-glycerol glycerophosphotransferase family protein CDS	687949	689052	1104	forward	0.02	-0.02	-0.068324791	0.945378181	0.842780251
SA_RS12795	APC family permease CDS	2501804	2503633	1830	reverse	0.02	-0.02	-0.068050972	0.955211728	0.865075327
SA_RS00155	yaaA CDS	3670	3915	246	forward	0.02	-0.02	-0.067978261	0.954204293	0.861914623
SA_RS02850	radA CDS	565627	566991	1365	forward	0.03	-0.03	-0.066693495	0.943114456	0.837277033
SA_RS12755	membrane protein CDS	2493479	2494138	660	forward	0.02	-0.02	-0.066537086	0.964631206	0.885356244
SA_RS03015	Cof-type HAD-IIB family hydrolase CDS	603329	604198	870	forward	0.02	-0.02	-0.065299134	0.959033925	0.873050374
SA_RS13570	ferrous iron transporter B CDS	2658930	2660270	1341	reverse	0.01	-0.01	-0.064745513	0.970828227	0.90343187
SA_RS06795	LCP family protein CDS	1366983	1367966	984	forward	0.02	-0.02	-0.064227871	0.950847998	0.853608296
SA_RS11810	AEC family transporter CDS	2315921	2316829	909	reverse	0.01	-0.01	-0.062706655	0.966441631	0.889627734
SA_RS12880	fetB CDS	2519384	2520160	777	reverse	0.02	-0.02	-0.062580603	0.950872775	0.856873097
SA_RS06860	femB CDS	1380485	1381744	1260	forward	0.02	-0.02	-0.061990546	0.950847998	0.853954559
SA_RS05970	fibronectin-binding domain-containing protein CDS	1189060	1190757	1698	reverse	0.02	-0.02	-0.061990289	0.950847998	0.855871784
SA_RS14065	polysaccharide biosynthesis tyrosine autokinase CDS	2767553	2768245	693	reverse	0.01	-0.01	-0.060297033	0.974886784	0.910770456
SA_RS07280	nth CDS	1489751	1490410	660	reverse	0.02	-0.02	-0.058858054	0.959033925	0.872792324
SA_RS09960	manganese-dependent inorganic pyrophosphatase CDS	1987356	1988285	930	forward	0.02	-0.02	-0.05837727	0.959033925	0.874021522
SA_RS05590	phenylalanine--tRNA ligase subunit beta CDS	1115371	1117773	2403	forward	0.02	-0.02	-0.058009595	0.960787914	0.876404989
SA_RS06735	acyl-CoA thioesterase CDS	1352174	1352641	468	forward	0.02	-0.02	-0.057533932	0.963609398	0.88054033
SA_RS06715	SMC family ATPase CDS	1343030	1346059	3030	forward	0.02	-0.02	-0.056412728	0.963609398	0.880946827
SA_RS06270	DNA polymerase III subunit alpha CDS	1253878	1258188	4311	forward	0.02	-0.02	-0.055377401	0.956234401	0.868463773
SA_RS06910	pepF CDS	1388537	1390351	1815	forward	0.02	-0.02	-0.055045725	0.954204293	0.863295763
SA_RS13815	NAD(P)-binding protein CDS	2705301	2705906	606	reverse	0.01	-0.01	-0.054026355	0.967455222	0.893157191
SA_RS07445	ATP-dependent DNA helicase RecQ CDS	1520407	1521786	1380	reverse	0.01	-0.01	-0.053563278	0.966441631	0.890556098
SA_RS13800	nrdD CDS	2701398	2703248	1851	reverse	0.01	-0.01	-0.052370506	0.966441631	0.888446645
SA_RS04000	YigZ family protein CDS	801600	802241	642	reverse	0.01	-0.01	-0.052350175	0.966441631	0.891430382
SA_RS08370	bifunctional folylpolyglutamate synthase/dihydrofolate synthase CDS	1692659	1693930	1272	reverse	0.01	-0.01	-0.052242237	0.970828227	0.900914513
SA_RS06405	thiamine-binding protein CDS	1287870	1288163	294	forward	0.01	-0.01	-0.051864062	0.975827768	0.914874872
SA_RS12605	DUF4467 domain-containing protein CDS	2467409	2467771	363	reverse	0.01	-0.01	-0.051681382	0.975827768	0.914214739
SA_RS07845	DEAD/DEAH box helicase CDS	1592010	1593356	1347	reverse	0.02	-0.02	-0.051260242	0.963960637	0.882055485
SA_RS10985	F0F1 ATP synthase subunit B CDS	2159999	2160520	522	reverse	0.01	-0.01	-0.051242962	0.966441631	0.891826652
SA_RS02445	gltB CDS	490664	495163	4500	forward	0.01	-0.01	-0.049943052	0.968784398	0.895340386
SA_RS06225	rpsB CDS	1245199	1245966	768	forward	0.02	-0.02	-0.049869609	0.963960637	0.881757475
SA_RS03255	hypothetical protein CDS	656642	656750	109	forward	0	0	-0.049270114	NA	0.927553082
SA_RS09760	sensor histidine kinase CDS	1947361	1948404	1044	reverse	0.01	-0.01	-0.048706357	0.968784398	0.89675876
SA_RS05580	RNA methyltransferase CDS	1113193	1113933	741	forward	0.01	-0.01	-0.047485479	0.979128881	0.927132658
SA_RS08970	arsB CDS	1831138	1832430	1293	forward	0.01	-0.01	-0.047062328	0.977386598	0.919203744
SA_RS10540	groES CDS	2074033	2074317	285	reverse	0.01	-0.01	-0.04692913	0.975827768	0.913477453
SA_RS12915	FMN-binding glutamate synthase family protein CDS	2523999	2525576	1578	reverse	0.01	-0.01	-0.046362979	0.974886784	0.910162421
SA_RS06890	ABC transporter permease CDS	1385875	1386705	831	reverse	0.01	-0.01	-0.04527359	0.986894774	0.943387942
SA_RS10555	nitroreductase family protein CDS	2076704	2077330	627	forward	0.01	-0.01	-0.044609364	0.974946705	0.911622961
SA_RS13115	sarU CDS	2564802	2565545	744	forward	0	0	-0.042936931	NA	0.940812989
SA_RS07265	recU CDS	1485982	1486659	678	forward	0.01	-0.01	-0.04287369	0.97397309	0.908325394
SA_RS12225	MOSC domain-containing protein CDS	2393413	2394066	654	forward	0.01	-0.01	-0.04252071	0.975827768	0.914585482
SA_RS07565	rnz CDS	1541418	1542338	921	reverse	0.01	-0.01	-0.042465763	0.970828227	0.901563416
SA_RS13180	FUSC family protein CDS	2581766	2583589	1824	reverse	0.01	-0.01	-0.042437119	0.975827768	0.915331354
SA_RS08900	leucine--tRNA ligase CDS	1816179	1818596	2418	reverse	0.01	-0.01	-0.042231365	0.973839766	0.907405436
SA_RS10220	hypothetical protein CDS	2031326	2031670	345	reverse	0	0	-0.039650009	NA	0.947925801
SA_RS11125	membrane protein CDS	2186982	2187332	351	reverse	0.01	-0.01	-0.039121173	0.984269404	0.934729371
SA_RS14035	hypothetical protein CDS	2763985	2764287	303	forward	0.01	-0.01	-0.03907853	0.986894774	0.942321151
SA_RS13385	clpL CDS	2621015	2623120	2106	forward	0.01	-0.01	-0.038604636	0.970828227	0.903765922
SA_RS14640	poly(glycerol-phosphate) alpha-glucosyltransferase CDS	1010781	1010918	138	forward	0	0	-0.03814493	NA	0.910367128
SA_RS07260	hypothetical protein CDS	1485548	1485727	180	reverse	0	0	-0.03814493	NA	0.910367128
SA_RS13085	hypothetical protein CDS	2557497	2557805	309	forward	0	0	-0.037705058	0.991216228	0.954699725
SA_RS07240	class I SAM-dependent RNA methyltransferase CDS	1482433	1483578	1146	reverse	0.01	-0.01	-0.037432856	0.977386598	0.921098912
SA_RS11040	prfA CDS	2168315	2169391	1077	reverse	0.01	-0.01	-0.036473878	0.975135056	0.912197417
SA_RS04080	acetyltransferase CDS	820229	820714	486	forward	0.01	-0.01	-0.035614315	0.977386598	0.9211658
SA_RS02925	class I SAM-dependent methyltransferase CDS	578797	579405	609	forward	0.01	-0.01	-0.034572251	0.978924709	0.924798438
SA_RS08295	rplU CDS	1680680	1680988	309	reverse	0.01	-0.01	-0.033979332	0.978794971	0.924017638
SA_RS07355	hypothetical protein CDS	1507068	1507268	201	reverse	0	0	-0.033329881	NA	0.921665051
SA_RS09155	hypothetical protein CDS	1860872	1861006	135	reverse	0	0	-0.033329881	NA	0.921665051
SA_RS13725	hypothetical protein CDS	2687468	2687884	417	forward	0	0	-0.03322157	0.991216228	0.959690146
SA_RS08930	hypothetical protein CDS	1823613	1823732	120	reverse	0	0	-0.032837338	0.991216228	0.959730514
SA_RS10290	DnaD domain-containing protein CDS	2035925	2036818	894	reverse	0	0	-0.032619348	0.991216228	0.960838686
SA_RS09850	gatB CDS	1962088	1963515	1428	reverse	0.01	-0.01	-0.032298597	0.977386598	0.92077039
SA_RS14005	asp2 CDS	2750790	2752358	1569	reverse	0.01	-0.01	-0.032212637	0.984269404	0.934849472
SA_RS05020	putative holin-like toxin CDS	1006226	1006371	146	forward	0	0	-0.032109078	0.991216228	0.960848084
SA_RS01855	mepA CDS	380501	381856	1356	forward	0	0	-0.031829645	0.991216228	0.957603497
SA_RS02965	amidohydrolase CDS	592256	593431	1176	reverse	0.01	-0.01	-0.031351266	0.981876846	0.930135787
SA_RS07935	mtaB CDS	1609190	1610536	1347	reverse	0.01	-0.01	-0.030970132	0.986894774	0.939374212
SA_RS05940	carA CDS	1182038	1183138	1101	forward	0.01	-0.01	-0.030687234	0.986894774	0.942630639
SA_RS06480	aminotransferase class I/II-fold pyridoxal phosphate-dependent enzyme CDS	1305297	1306535	1239	forward	0.01	-0.01	-0.030559965	0.986894774	0.942585872
SA_RS07555	SDR family oxidoreductase CDS	1539603	1540358	756	reverse	0.01	-0.01	-0.03025153	0.986894774	0.942384452
SA_RS08520	polA CDS	1722097	1724727	2631	reverse	0.01	-0.01	-0.029640246	0.978924709	0.925958418
SA_RS02565	tRNA1(Val) (adenine(37)-N6)-methyltransferase CDS	517096	517821	726	forward	0.01	-0.01	-0.029378039	0.987137772	0.944797304
SA_RS03865	hisC CDS	775072	776130	1059	forward	0.01	-0.01	-0.027419249	0.987561123	0.945605912
SA_RS08480	thrS CDS	1714023	1715960	1938	reverse	0.01	-0.01	-0.027029551	0.982984509	0.932791264
SA_RS05220	purL CDS	1044834	1047023	2190	forward	0.01	-0.01	-0.02669084	0.987889428	0.946727369
SA_RS03180	DUF1450 domain-containing protein CDS	643926	644267	342	forward	0	0	-0.026075858	0.991216228	0.960601349
SA_RS04995	competence protein ComK CDS	1002938	1003507	570	reverse	0	0	-0.025988943	0.994190456	0.96819097
SA_RS07605	gndA CDS	1550562	1551968	1407	reverse	0.01	-0.01	-0.025938943	0.986894774	0.93999883
SA_RS12900	type II toxin-antitoxin system Phd/YefM family antitoxin CDS	2522760	2523017	258	reverse	0	0	-0.025508556	0.990808374	0.952357885
SA_RS03645	hypothetical protein CDS	730040	730723	684	reverse	0	0	-0.024987799	0.991216228	0.959821869
SA_RS14260	vraH CDS	2805913	2806104	192	forward	0	0	-0.024863026	NA	0.961339375
SA_RS00845	phnE CDS	155070	155885	816	reverse	0	0	-0.02482301	0.994190456	0.965362887
SA_RS02570	GIY-YIG nuclease family protein CDS	517814	518062	249	forward	0	0	-0.02407467	0.991216228	0.955671102
SA_RS07640	thiamine pyrophosphate-dependent dehydrogenase E1 component subunit alpha CDS	1557790	1558782	993	reverse	0.01	-0.01	-0.023940267	0.987725214	0.946166514
SA_RS07220	dynamin family protein CDS	1476727	1480167	3441	reverse	0.01	-0.01	-0.023226439	0.986894774	0.941691372
SA_RS02585	metG CDS	519188	521161	1974	forward	0	0	-0.022768531	0.991216228	0.954613054
SA_RS13355	LysR family transcriptional regulator CDS	2614999	2615877	879	reverse	0	0	-0.02205316	0.991216228	0.954281183
SA_RS10870	heavy-metal-associated domain-containing protein CDS	2142431	2142640	210	reverse	0	0	-0.021731044	0.994190456	0.968380697
SA_RS10055	MAP domain-containing protein CDS	2003028	2003318	291	reverse	0	0	-0.021463163	0.994190456	0.970180729
SA_RS07545	aldo/keto reductase CDS	1538215	1539123	909	forward	0	0	-0.021409818	0.991216228	0.956542719
SA_RS08165	mnmA CDS	1653329	1654447	1119	reverse	0	0	-0.021026732	0.988703697	0.948181573
SA_RS08710	hypothetical protein CDS	1767484	1767579	96	forward	0	0	-0.019275152	0.994273029	0.976339702
SA_RS06495	hypothetical protein CDS	1308998	1309195	198	forward	0	0	-0.018912834	0.994273029	0.976010993
SA_RS12235	galactose mutarotase CDS	2394302	2395321	1020	reverse	0	0	-0.016926824	0.994190456	0.97129068
SA_RS02910	rplA CDS	576747	577439	693	forward	0	0	-0.01653317	0.991216228	0.958619787
SA_RS03090	long-chain fatty acid--CoA ligase CDS	627340	628716	1377	forward	0	0	-0.014200569	0.994273029	0.975273038
SA_RS05215	purQ CDS	1044170	1044841	672	forward	0	0	-0.014018999	0.994190456	0.973478155
SA_RS01790	NADH-dependent flavin oxidoreductase CDS	368675	369874	1200	reverse	0	0	-0.013176337	0.994273029	0.975645387
SA_RS08495	DnaD domain protein CDS	1717293	1718693	1401	reverse	0	0	-0.012969043	0.994190456	0.969294513
SA_RS12970	MBL fold metallo-hydrolase CDS	2536830	2537597	768	reverse	0	0	-0.012865079	0.994190456	0.971260565
SA_RS04480	bifunctional metallophosphatase/5'-nucleotidase CDS	890867	892186	1320	forward	0	0	-0.01271781	0.994190456	0.970542152
SA_RS03750	HlyC/CorC family transporter CDS	751683	753032	1350	forward	0	0	-0.012481563	0.994190456	0.969563951
SA_RS15165	hypothetical protein CDS	1861890	1861997	108	forward	0	0	-0.011943838	NA	0.971922692
SA_RS05035	YxeA family protein CDS	1009304	1009624	321	forward	0	0	-0.011566161	0.997005392	0.98606678
SA_RS14140	histidinol dehydrogenase CDS	2781614	2782864	1251	reverse	0	0	-0.0115059	0.997005392	0.985143351
SA_RS14830	hypothetical protein CDS	2040891	2041154	264	reverse	0	0	-0.010782101	NA	0.985688883
SA_RS13560	alpha/beta hydrolase CDS	2656966	2657796	831	forward	0	0	-0.010617989	0.994273029	0.974507468
SA_RS13980	sasF CDS	2742448	2744355	1908	reverse	0	0	-0.010358066	0.996515267	0.981747646
SA_RS03690	deoxyribodipyrimidine photo-lyase CDS	740268	741641	1374	forward	0	0	-0.010129487	0.996515267	0.982442364
SA_RS12950	cntA CDS	2531455	2533053	1599	reverse	0	0	-0.0099441	0.997005392	0.98668586
SA_RS04510	TIGR01457 family HAD-type hydrolase CDS	896097	896876	780	forward	0	0	-0.009290411	0.995457658	0.97919201
SA_RS12935	ABC transporter ATP-binding protein CDS	2528829	2529644	816	reverse	0	0	-0.009153177	0.997005392	0.98783255
SA_RS03060	YojF family protein CDS	621479	621841	363	reverse	0	0	-0.008656704	0.99665095	0.983532336
SA_RS11370	UDPGP type 1 family protein CDS	2242102	2243289	1188	reverse	0	0	-0.008255177	0.99665095	0.983622833
SA_RS07340	aroA CDS	1503118	1504416	1299	reverse	0	0	-0.007361185	0.996515267	0.982615338
SA_RS08180	hypothetical protein CDS	1657152	1657298	147	reverse	0	0	-0.006242235	0.997560273	0.991221426
SA_RS05150	polyisoprenyl-teichoic acid--peptidoglycan teichoic acid transferase CDS	1031423	1032640	1218	reverse	0	0	-0.005713093	0.997005392	0.985997038
SA_RS14115	hisF CDS	2778011	2778769	759	reverse	0	0	-0.005278427	0.99767422	0.992376114
SA_RS13890	esterase family protein CDS	2717418	2718179	762	reverse	0	0	-0.00525517	0.997560273	0.991855271
SA_RS12715	hypothetical protein CDS	2486760	2486927	168	reverse	0	0	-0.00414757	NA	0.990252142
SA_RS12805	serine hydrolase CDS	2503865	2505361	1497	forward	0	0	-0.004069017	0.997560273	0.991766676
SA_RS09015	crcB CDS	1838428	1838793	366	forward	0	0	-0.002928256	0.99972714	0.996141543
SA_RS08635	class I SAM-dependent methyltransferase CDS	1753170	1754117	948	reverse	0	0	-0.002647937	0.999400685	0.994501663
SA_RS12070	glucosaminidase domain-containing protein CDS	2360658	2361434	777	reverse	0	0	-0.001520908	0.99972714	0.996471714
SA_RS05300	ptsP CDS	1060928	1062646	1719	forward	0	0	-0.001481854	0.99972714	0.996741383
SA_RS10745	RNA-binding transcriptional accessory protein CDS	2115566	2117716	2151	reverse	0	0	-0.001106633	0.99972714	0.997609416
SA_RS02590	TatD family hydrolase CDS	521192	521965	774	forward	0	0	-0.000907905	0.99972714	0.997833338
SA_RS02945	rpsL CDS	587420	587833	414	forward	0	0	-0.00076881	0.99972714	0.998093599
SA_RS05170	qoxB CDS	1035703	1037691	1989	reverse	0	0	-2.93E-05	0.99993747	0.99993747
SA_RS07945	prmA CDS	1611297	1612235	939	reverse	0	0	0.00019797	0.99993747	0.999595069
SA_RS14255	vraE CDS	2803941	2805821	1881	forward	0	0	0.000203008	0.99993747	0.999713251
SA_RS03160	lipoate--protein ligase family protein CDS	639329	640165	837	forward	0	0	0.000389636	0.99993747	0.999162206
SA_RS05090	menH CDS	1018162	1018965	804	forward	0	0	0.001425993	0.99972714	0.996693036
SA_RS02190	superantigen-like protein SSL2 CDS	442068	442763	696	forward	0	0	0.002003447	0.99972714	0.997577062
SA_RS02860	glutamate--tRNA ligase CDS	568646	570100	1455	forward	0	0	0.00359259	0.997560273	0.990763372
SA_RS09395	hypothetical protein CDS	1899152	1899250	99	reverse	0	0	0.003761973	NA	0.994207971
SA_RS05805	YjjG family noncanonical pyrimidine nucleotidase CDS	1153080	1153775	696	forward	0	0	0.005273942	0.997005392	0.988705876
SA_RS03890	peptide MFS transporter CDS	779077	780582	1506	reverse	0	0	0.005338093	0.997005392	0.98967447
SA_RS13630	CocE/NonD family hydrolase CDS	2668089	2669771	1683	forward	0	0	0.005603195	0.997005392	0.989500345
SA_RS04385	toprim domain-containing protein CDS	874673	875059	387	forward	0	0	0.00657085	0.997005392	0.989573986
SA_RS09460	amino acid ABC transporter ATP-binding protein CDS	1910731	1911453	723	reverse	0	0	0.007178155	0.997005392	0.988768328
SA_RS00615	phosphatidylinositol-specific phospholipase C CDS	102646	103632	987	forward	0	0	0.007429965	0.997005392	0.987829418
SA_RS12380	L-lactate permease CDS	2421937	2423535	1599	reverse	0	0	0.007817073	0.997005392	0.986309561
SA_RS01480	lrgA CDS	307112	307555	444	forward	0	0	0.008166562	0.997005392	0.98923319
SA_RS09710	type 1 glutamine amidotransferase CDS	1939720	1940235	516	reverse	0	0	0.008435437	0.995790377	0.97992607
SA_RS04180	rnr CDS	840848	843220	2373	forward	0	0	0.009223061	0.994273029	0.976402109
SA_RS08720	PTS transporter subunit EIIC CDS	1768777	1770243	1467	reverse	0	0	0.009699389	0.996515267	0.982092843
SA_RS14450	NADH dehydrogenase CDS	316575	316754	180	forward	0	0	0.009756283	NA	0.977088315
SA_RS13545	TetR/AcrR family transcriptional regulator CDS	2654584	2655141	558	forward	0	0	0.010017133	0.997005392	0.985696469
SA_RS07100	GNAT family N-acetyltransferase CDS	1426688	1427197	510	reverse	0	0	0.010996172	0.995457658	0.978938056
SA_RS03685	DASS family sodium-coupled anion symporter CDS	738629	740182	1554	forward	0	0	0.01103409	0.996515267	0.982674778
SA_RS11170	class I mannose-6-phosphate isomerase CDS	2194552	2195490	939	reverse	0	0	0.011147252	0.994190456	0.972332252
SA_RS03035	sdrE CDS	612994	616419	3426	forward	0	0	0.011189489	0.995457658	0.97899914
SA_RS01800	LLM class flavin-dependent oxidoreductase CDS	370176	371177	1002	forward	0	0	0.011716647	0.995457658	0.978237439
SA_RS11060	aldehyde dehydrogenase family protein CDS	2172273	2173700	1428	reverse	0	0	0.013486515	0.994190456	0.969137096
SA_RS15245	hypothetical protein CDS	2716505	2716615	111	forward	0	0	0.013970025	0.994190456	0.973058578
SA_RS02080	NDxxF motif lipoprotein CDS	419940	420566	627	reverse	0	0	0.014310719	0.994190456	0.97326309
SA_RS07760	type II secretion system protein CDS	1578408	1578854	447	reverse	0	0	0.014568781	NA	0.979191604
SA_RS07570	glucose-6-phosphate dehydrogenase CDS	1542651	1544135	1485	forward	0	0	0.015854426	0.994190456	0.968613631
SA_RS13775	GbsR/MarR family transcriptional regulator CDS	2697990	2698553	564	forward	0	0	0.015946517	0.994190456	0.967469941
SA_RS12045	DUF4870 domain-containing protein CDS	2356658	2357080	423	forward	0	0	0.016929699	0.994190456	0.972837731
SA_RS12725	ABC transporter ATP-binding protein CDS	2487158	2488891	1734	reverse	0	0	0.017339613	0.994273029	0.974674435
SA_RS07540	NUDIX hydrolase CDS	1537591	1538133	543	reverse	0	0	0.018074198	0.994190456	0.968584983
SA_RS06040	ribulose-phosphate 3-epimerase CDS	1205482	1206126	645	forward	0	0	0.018508323	0.992832075	0.963476254
SA_RS05080	isochorismate synthase MenF CDS	1015154	1016515	1362	forward	0	0	0.019187414	0.991216228	0.957966076
SA_RS03200	transposase CDS	646693	648087	1395	forward	0	0	0.019358067	0.991216228	0.959523178
SA_RS03445	nucleoside permease CDS	694488	695717	1230	forward	0	0	0.020208332	0.991216228	0.958896362
SA_RS09745	hypothetical protein CDS	1944859	1945134	276	forward	0	0	0.020549135	0.991216228	0.955117846
SA_RS12430	YhgE/Pip domain-containing protein CDS	2430705	2431982	1278	reverse	0	0	0.020583202	0.988703697	0.948719356
SA_RS04835	ABC transporter permease CDS	967655	968617	963	forward	0	0	0.021317737	0.994190456	0.971581766
SA_RS09210	lukD CDS	1869247	1870230	984	reverse	0	0	0.021554746	0.994190456	0.971623147
SA_RS05195	purE CDS	1041604	1042086	483	forward	0	0	0.022669642	0.991216228	0.957810261
SA_RS13575	NAD(P)-binding domain-containing protein CDS	2660264	2661370	1107	reverse	0	0	0.023810542	0.994190456	0.971313385
SA_RS00160	recF CDS	3912	5024	1113	forward	0.01	0.01	0.023888555	0.986894774	0.940269931
SA_RS02725	folK CDS	546556	547032	477	forward	0	0	0.023890793	0.991216228	0.959022517
SA_RS07620	aromatic acid exporter family protein CDS	1553738	1554718	981	reverse	0.01	0.01	0.026474278	0.986894774	0.943645745
SA_RS11930	fdhD CDS	2335372	2336169	798	forward	0	0	0.027062887	0.989689254	0.950069341
SA_RS03370	sodium:proton antiporter CDS	676150	678192	2043	forward	0.01	0.01	0.028050469	0.982984509	0.932449015
SA_RS09425	RluA family pseudouridine synthase CDS	1904245	1905066	822	forward	0	0	0.028419232	0.988703697	0.948668055
SA_RS01595	esaA CDS	327449	330478	3030	forward	0.01	0.01	0.028989006	0.986894774	0.942417768
SA_RS06995	lysA CDS	1406729	1407994	1266	forward	0.01	0.01	0.029686578	0.98487035	0.936190076
SA_RS09330	hemH CDS	1885294	1886217	924	reverse	0.01	0.01	0.029731968	0.982984509	0.932364921
SA_RS01300	hypothetical protein CDS	266834	266941	108	reverse	0	0	0.029939831	NA	0.929878269
SA_RS10335	DUF2513 domain-containing protein CDS	2042361	2042741	381	forward	0	0	0.029939831	NA	0.929878269
SA_RS02310	tandem-type lipoprotein CDS	463725	464507	783	forward	0	0	0.030111237	0.992832075	0.963631132
SA_RS14300	mnmE CDS	2812455	2813834	1380	reverse	0.01	0.01	0.03043945	0.982984509	0.932234682
SA_RS06655	rpsN CDS	1334310	1334579	270	forward	0	0	0.03060865	0.990311062	0.951070795
SA_RS08375	valine--tRNA ligase CDS	1693943	1696573	2631	reverse	0.01	0.01	0.031164606	0.977386598	0.92172188
SA_RS02710	cysK CDS	544265	545197	933	forward	0.01	0.01	0.031596009	0.978924709	0.926139553
SA_RS04015	ComF family protein CDS	804690	805364	675	forward	0	0	0.031771169	0.991838641	0.961856591
SA_RS01745	NupC/NupG family nucleoside CNT transporter CDS	356915	358135	1221	forward	0	0	0.032628667	0.991216228	0.959892683
SA_RS02660	mfd CDS	531217	534723	3507	forward	0.01	0.01	0.033589003	0.975827768	0.914585328
SA_RS03820	hypothetical protein CDS	763774	763980	207	forward	0	0	0.033605342	0.990808374	0.952340603
SA_RS11685	rplR CDS	2300617	2300976	360	reverse	0.01	0.01	0.033939457	0.976127127	0.916315416
SA_RS07635	alpha-ketoacid dehydrogenase subunit beta CDS	1556807	1557790	984	reverse	0.01	0.01	0.03446706	0.978924709	0.92507709
SA_RS00775	hypothetical protein CDS	141943	142065	123	forward	0	0	0.036031115	NA	0.915773813
SA_RS01260	response regulator transcription factor CDS	255006	255764	759	reverse	0.01	0.01	0.036163746	0.986894774	0.944002831
SA_RS01705	brnQ CDS	348537	349844	1308	reverse	0.01	0.01	0.036905996	0.977386598	0.92123622
SA_RS03540	vraG CDS	710847	712736	1890	forward	0.01	0.01	0.037456792	0.984269404	0.935216762
SA_RS06065	recG CDS	1210011	1212071	2061	forward	0.01	0.01	0.038610783	0.974868158	0.909558363
SA_RS14110	bifunctional phosphoribosyl-AMP cyclohydrolase/phosphoribosyl-ATP diphosphatase HisIE CDS	2777382	2778014	633	reverse	0.01	0.01	0.038798846	0.986894774	0.944161585
SA_RS05025	hypothetical protein CDS	1006910	1007011	102	forward	0	0	0.039514789	NA	0.907733849
SA_RS13785	hypothetical protein CDS	2700478	2700639	162	forward	0	0	0.039514789	NA	0.907733849
SA_RS07695	efp CDS	1568504	1569061	558	reverse	0.01	0.01	0.040571929	0.977386598	0.921298126
SA_RS07095	undecaprenyldiphospho-muramoylpentapeptide beta-N-acetylglucosaminyltransferase CDS	1425606	1426676	1071	reverse	0.01	0.01	0.041073521	0.971280962	0.904624425
SA_RS03585	hypothetical protein CDS	722312	722428	117	forward	0	0	0.041371648	NA	0.903456463
SA_RS10755	rsbW CDS	2118895	2119374	480	reverse	0.01	0.01	0.041419863	0.970828227	0.903357646
SA_RS11025	low molecular weight protein arginine phosphatase CDS	2165946	2166365	420	reverse	0.01	0.01	0.041804243	0.977386598	0.921368008
SA_RS07870	kinase/pyrophosphorylase CDS	1598589	1599407	819	reverse	0.01	0.01	0.043302298	0.96903493	0.897833313
SA_RS10830	sensor histidine kinase KdpD CDS	2130678	2133335	2658	forward	0.01	0.01	0.043955694	0.977654293	0.922541428
SA_RS11010	upp CDS	2163393	2164022	630	reverse	0.01	0.01	0.043964911	0.968784398	0.896076017
SA_RS08725	1-acyl-sn-glycerol-3-phosphate acyltransferase CDS	1770371	1770988	618	reverse	0.01	0.01	0.044288943	0.96903493	0.897476387
SA_RS07310	bshA CDS	1497910	1499052	1143	reverse	0.01	0.01	0.04458511	0.970828227	0.901866602
SA_RS06400	2-oxoacid:ferredoxin oxidoreductase subunit beta CDS	1286910	1287776	867	forward	0.01	0.01	0.045386646	0.97397309	0.908091348
SA_RS13615	glyoxalase/bleomycin resistance/extradiol dioxygenase family protein CDS	2666829	2667278	450	forward	0.01	0.01	0.045800768	0.975827768	0.915635778
SA_RS10710	ilvA CDS	2107052	2108320	1269	forward	0.01	0.01	0.045901949	0.986894774	0.939119357
SA_RS01975	bifunctional homocysteine S-methyltransferase/methylenetetrahydrofolate reductase CDS	403400	405241	1842	reverse	0.01	0.01	0.047235027	0.977386598	0.921889565
SA_RS14740	hypothetical protein CDS	1683621	1683818	198	forward	0.01	0.01	0.047281416	0.986894774	0.942332532
SA_RS02935	rpoC CDS	583335	586931	3597	forward	0.02	0.02	0.047959129	0.963609398	0.880755731
SA_RS11870	moaA CDS	2326652	2327674	1023	reverse	0.01	0.01	0.049052455	0.970828227	0.90380618
SA_RS01020	acyl-CoA/acyl-ACP dehydrogenase CDS	192305	193336	1032	forward	0.01	0.01	0.050820825	0.970828227	0.901876903
SA_RS09980	YolD-like family protein CDS	1991500	1991901	402	forward	0.01	0.01	0.051055656	0.977386598	0.920230634
SA_RS10825	kdpF CDS	2130430	2130540	111	reverse	0	0	0.051404715	NA	0.880444338
SA_RS06240	UMP kinase CDS	1247166	1247888	723	forward	0.01	0.01	0.051676965	0.968784398	0.896235508
SA_RS10980	F0F1 ATP synthase subunit delta CDS	2159460	2159999	540	reverse	0.02	0.02	0.053962693	0.964631206	0.88465725
SA_RS05625	hypothetical protein CDS	1124994	1125089	96	reverse	0.01	0.01	0.054422542	0.979128881	0.927046089
SA_RS12020	helix-turn-helix transcriptional regulator CDS	2350031	2351986	1956	reverse	0.02	0.02	0.055628715	0.963324671	0.87950598
SA_RS11735	rpsC CDS	2304448	2305101	654	reverse	0.02	0.02	0.057687287	0.955317277	0.865787745
SA_RS02200	hypothetical protein CDS	444242	444379	138	forward	0	0	0.057693441	NA	0.866108886
SA_RS04765	YbhB/YbcL family Raf kinase inhibitor-like protein CDS	953153	953668	516	forward	0.01	0.01	0.05772313	0.978924709	0.925430856
SA_RS10940	fabZ CDS	2152530	2152970	441	reverse	0.02	0.02	0.05865889	0.959033925	0.873816681
SA_RS02240	hypothetical protein CDS	450821	450922	102	reverse	0	0	0.05886418	NA	0.863447897
SA_RS13305	PTS fructose transporter subunit IIC CDS	2604280	2605323	1044	reverse	0.01	0.01	0.060407141	0.968784398	0.895544293
SA_RS01695	DUF4064 domain-containing protein CDS	346862	347260	399	forward	0.02	0.02	0.060991569	0.965169963	0.886316208
SA_RS05870	YggS family pyridoxal phosphate-dependent enzyme CDS	1168029	1168697	669	forward	0.02	0.02	0.062109961	0.948378794	0.848039698
SA_RS06155	ylqF CDS	1229515	1230399	885	forward	0.02	0.02	0.063455242	0.964631206	0.884464258
SA_RS13975	cysteine hydrolase CDS	2741719	2742279	561	reverse	0.01	0.01	0.063956125	0.966441631	0.889050181
SA_RS11530	hypothetical protein CDS	2273429	2273596	168	forward	0	0	0.064633208	NA	0.850371804
SA_RS03805	aminodeoxychorismate/anthranilate synthase component II CDS	761372	761965	594	forward	0.01	0.01	0.064711195	0.974886784	0.910596211
SA_RS01190	peptide ABC transporter substrate-binding protein CDS	237558	239333	1776	forward	0.02	0.02	0.06624222	0.965460058	0.886976989
SA_RS06835	trpC CDS	1375540	1376322	783	forward	0.01	0.01	0.066463914	0.977386598	0.918244697
SA_RS01000	DUF4242 domain-containing protein CDS	188955	189467	513	forward	0.02	0.02	0.066846669	0.954204293	0.861862445
SA_RS03265	arginine--tRNA ligase CDS	657256	658917	1662	forward	0.03	0.03	0.066870724	0.943114456	0.837553443
SA_RS12250	ABC transporter ATP-binding protein CDS	2397120	2398019	900	reverse	0.02	0.02	0.067110029	0.956164053	0.867233506
SA_RS04980	bifunctional metallophosphatase/5'-nucleotidase CDS	1000940	1002451	1512	forward	0.02	0.02	0.067545758	0.950847998	0.855842319
SA_RS11945	nucleoside hydrolase CDS	2337863	2338804	942	reverse	0.01	0.01	0.067575589	0.966441631	0.891357636
SA_RS07890	era CDS	1602691	1603590	900	reverse	0.02	0.02	0.068271364	0.950847998	0.855778812
SA_RS09845	hypothetical protein CDS	1961902	1962048	147	reverse	0	0	0.068401629	NA	0.841863577
SA_RS01395	PTS sugar transporter subunit IIA CDS	287848	288315	468	forward	0	0	0.072268164	NA	0.834397528
SA_RS04495	ISL3-like element IS1181 family transposase CDS	893906	895225	1320	forward	0.01	0.01	0.07376637	0.974946705	0.911584839
SA_RS08755	hypothetical protein CDS	1777954	1778043	90	forward	0	0	0.074508765	NA	0.828132387
SA_RS01330	acyl CoA:acetate/3-ketoacid CoA transferase CDS	273754	275331	1578	reverse	0.01	0.01	0.075272799	0.96903493	0.898178209
SA_RS13300	sdaAB CDS	2603597	2604277	681	reverse	0.02	0.02	0.07534932	0.964631206	0.885427418
SA_RS06740	HesB/YadR/YfhF family protein CDS	1352848	1353144	297	reverse	0.02	0.02	0.075731255	0.956234401	0.869130372
SA_RS08995	hypothetical protein CDS	1835083	1835526	444	reverse	0.01	0.01	0.076170089	0.970828227	0.903466079
SA_RS01515	hypothetical protein CDS	312720	312854	135	forward	0	0	0.076515421	NA	0.826570211
SA_RS02495	recR CDS	504705	505301	597	forward	0.02	0.02	0.076611924	0.945378181	0.843811816
SA_RS10855	D-alanine--D-alanine ligase CDS	2139312	2140382	1071	reverse	0.03	0.03	0.076616561	0.933591746	0.816511408
SA_RS08200	tRNA threonylcarbamoyladenosine dehydratase CDS	1659562	1660335	774	reverse	0.02	0.02	0.076823416	0.951456958	0.857788197
SA_RS14220	anion permease CDS	2796512	2797930	1419	forward	0.02	0.02	0.077467704	0.945378181	0.843522444
SA_RS08925	alpha/beta hydrolase CDS	1822783	1823610	828	reverse	0.02	0.02	0.077560058	0.950847998	0.853975512
SA_RS07045	MoxR family ATPase CDS	1415301	1416092	792	reverse	0.02	0.02	0.077626696	0.956234401	0.868868125
SA_RS11595	hypothetical protein CDS	2288704	2289651	948	forward	0.01	0.01	0.079035426	0.966441631	0.891688177
SA_RS09085	menE CDS	1849303	1850781	1479	reverse	0.03	0.03	0.079302333	0.941932654	0.833810482
SA_RS08210	aspS CDS	1660796	1662562	1767	reverse	0.02	0.02	0.080193116	0.945378181	0.843542871
SA_RS07830	metal ABC transporter permease CDS	1589294	1590157	864	reverse	0.02	0.02	0.080308544	0.964631206	0.885422102
SA_RS12015	SarA family transcriptional regulator CDS	2349262	2350005	744	reverse	0.02	0.02	0.080332326	0.956234401	0.868288043
SA_RS11785	DNA topoisomerase III CDS	2311025	2313160	2136	reverse	0.03	0.03	0.080718059	0.934683474	0.81861167
SA_RS14310	rpmH CDS	2814465	2814602	138	reverse	0.03	0.03	0.081705301	0.929355906	0.809689797
SA_RS08820	DUF4479 domain-containing protein CDS	1794687	1795283	597	reverse	0.03	0.03	0.08209633	0.935501739	0.820655191
SA_RS13790	hypothetical protein CDS	2700655	2700765	111	reverse	0	0	0.08215458	NA	0.816225328
SA_RS06175	LysM peptidoglycan-binding domain-containing protein CDS	1233582	1234700	1119	forward	0.01	0.01	0.082803305	0.966441631	0.891042255
SA_RS12115	MurR/RpiR family transcriptional regulator CDS	2370486	2371358	873	forward	0.03	0.03	0.083081915	0.942647647	0.836151769
SA_RS06990	alanine racemase CDS	1405654	1406739	1086	forward	0.02	0.02	0.083484858	0.944223729	0.84085283
SA_RS06070	fapR CDS	1212274	1212846	573	forward	0.03	0.03	0.083809938	0.932229911	0.814939546
SA_RS01340	ABC transporter substrate-binding protein CDS	277228	278703	1476	reverse	0.03	0.03	0.083874429	0.941932654	0.831655985
SA_RS12385	CDP-glycerol glycerophosphotransferase family protein CDS	2423852	2425525	1674	forward	0.03	0.03	0.083933909	0.929609925	0.810821675
SA_RS08245	secDF CDS	1671270	1673549	2280	reverse	0.03	0.03	0.085135942	0.924054256	0.796695927
SA_RS05495	YlbG family protein CDS	1100624	1100878	255	forward	0.02	0.02	0.08807961	0.949760651	0.849663328
SA_RS06075	plsX CDS	1212851	1213837	987	forward	0.04	0.04	0.088374277	0.919325176	0.782790777
SA_RS07385	HU family DNA-binding protein CDS	1510710	1510982	273	reverse	0.03	0.03	0.089044775	0.941932654	0.833383587
SA_RS13820	assimilatory sulfite reductase (NADPH) flavoprotein subunit CDS	2705969	2707849	1881	reverse	0.03	0.03	0.089383082	0.929609925	0.811207917
SA_RS12625	transporter substrate-binding domain-containing protein CDS	2470801	2471580	780	reverse	0.04	0.04	0.089622438	0.919325176	0.784505839
SA_RS02390	bifunctional cystathionine gamma-lyase/homocysteine desulfhydrase CDS	480605	481747	1143	forward	0.04	0.04	0.090818446	0.919718761	0.786344513
SA_RS09705	sgtB CDS	1938571	1939380	810	reverse	0.02	0.02	0.091741453	0.944223729	0.840771596
SA_RS04825	ABC transporter ATP-binding protein CDS	965693	966679	987	forward	0	0	0.091933833	NA	0.877725844
SA_RS01320	acyl-CoA dehydrogenase family protein CDS	270900	272111	1212	reverse	0	0	0.094005345	NA	0.874969162
SA_RS06580	response regulator transcription factor CDS	1320385	1320987	603	forward	0.02	0.02	0.095282838	0.947662435	0.847012013
SA_RS10130	hypothetical protein CDS	2012574	2012948	375	reverse	0.02	0.02	0.095695654	0.964631206	0.885335782
SA_RS01165	ABC transporter ATP-binding protein CDS	231750	232472	723	forward	0.02	0.02	0.097029957	0.950847998	0.852042346
SA_RS13285	hypothetical protein CDS	2602335	2602505	171	reverse	0.02	0.02	0.097050239	0.960787914	0.876242672
SA_RS07335	hypothetical protein CDS	1501867	1503111	1245	reverse	0.03	0.03	0.097811294	0.9284514	0.805247955
SA_RS08650	thiI CDS	1755646	1756869	1224	reverse	0.04	0.04	0.098405274	0.920275806	0.789803456
SA_RS01825	aldehyde reductase CDS	374594	375619	1026	forward	0.03	0.03	0.098458357	0.927310361	0.802305288
SA_RS02835	protein arginine kinase CDS	561665	562672	1008	forward	0.04	0.04	0.098592235	0.919309881	0.781222984
SA_RS00995	hypothetical protein CDS	188573	188776	204	reverse	0.02	0.02	0.098617539	0.950847998	0.856167081
SA_RS13540	DUF2316 family protein CDS	2654154	2654453	300	reverse	0.02	0.02	0.098725053	0.959033925	0.873457544
SA_RS05585	pheS CDS	1114313	1115371	1059	forward	0.04	0.04	0.099480724	0.916831627	0.77733829
SA_RS00145	dnaA CDS	517	1878	1362	forward	0.04	0.04	0.100408409	0.914405704	0.771738417
SA_RS08305	mreC CDS	1681754	1682596	843	reverse	0.04	0.04	0.100542316	0.912274322	0.76656384
SA_RS13840	hypothetical protein CDS	2709392	2709505	114	reverse	0	0	0.100716587	NA	0.785003726
SA_RS13270	peptide ABC transporter permease CDS	2599993	2600724	732	forward	0.02	0.02	0.100866284	0.963324671	0.879331089
SA_RS00800	lipopolysaccharide biosynthesis protein CDS	146355	147785	1431	forward	0.03	0.03	0.100928591	0.936660744	0.824552248
SA_RS05660	metallophosphoesterase CDS	1132235	1132738	504	forward	0.03	0.03	0.101007653	0.942647647	0.835824487
SA_RS08870	YtxH domain-containing protein CDS	1804376	1804798	423	reverse	0.02	0.02	0.101052217	0.944223729	0.840356901
SA_RS07670	exodeoxyribonuclease VII large subunit CDS	1564031	1565368	1338	reverse	0.04	0.04	0.101492618	0.906442887	0.756810089
SA_RS07980	lepA CDS	1618841	1620664	1824	reverse	0.04	0.04	0.102650331	0.903141038	0.752022961
SA_RS10140	hypothetical protein CDS	2013337	2013489	153	reverse	0	0	0.103232944	NA	0.779036619
SA_RS11065	helix-turn-helix transcriptional regulator CDS	2173938	2174273	336	reverse	0.03	0.03	0.103451296	0.924538951	0.798774461
SA_RS03120	uracil-DNA glycosylase CDS	632358	633014	657	forward	0.04	0.04	0.10414949	0.919309881	0.781283754
SA_RS13460	phytoene/squalene synthase family protein CDS	2639728	2640591	864	reverse	0.04	0.04	0.104401609	0.908600764	0.762062094
SA_RS14935	hypothetical protein CDS	<2465895	2465966	>72	reverse	0	0	0.105187905	NA	0.831539956
SA_RS02175	DUF1304 domain-containing protein CDS	439407	439766	360	reverse	0.02	0.02	0.105336956	0.944164255	0.838871428
SA_RS01415	hypothetical protein CDS	291177	291323	147	forward	0	0	0.106579554	NA	0.774890918
SA_RS12185	amidohydrolase CDS	2383746	2384867	1122	reverse	0.04	0.04	0.106735786	0.919309881	0.781996978
SA_RS08770	hypothetical protein CDS	1782270	1782902	633	forward	0.02	0.02	0.10700318	0.950847998	0.855633941
SA_RS02665	polysaccharide biosynthesis protein CDS	534713	536239	1527	forward	0.04	0.04	0.107144315	0.913110526	0.769404453
SA_RS11175	SDR family oxidoreductase CDS	2195926	2196591	666	reverse	0.04	0.04	0.107337604	0.919718761	0.7860601
SA_RS06575	sensor histidine kinase CDS	1319297	1320388	1092	forward	0.03	0.03	0.108657297	0.929355906	0.810149307
SA_RS06135	trmD CDS	1225074	1225811	738	forward	0.04	0.04	0.109091056	0.919325176	0.784134755
SA_RS10010	thioredoxin family protein CDS	1996296	1996859	564	forward	0.03	0.03	0.109874096	0.936660744	0.824366349
SA_RS07275	hypothetical protein CDS	1489405	1489746	342	reverse	0.03	0.03	0.110548737	0.92921716	0.807584636
SA_RS10195	hypothetical protein CDS	2026271	2026555	285	reverse	0.02	0.02	0.110591502	0.956164053	0.867500148
SA_RS03920	hypothetical protein CDS	786846	787001	156	forward	0	0	0.110977011	NA	0.767944187
SA_RS00790	glycosyltransferase family 4 protein CDS	143980	145146	1167	forward	0.02	0.02	0.111151031	0.950847998	0.851873624
SA_RS13110	sarT CDS	2564122	2564478	357	reverse	0	0	0.111379093	NA	0.838347773
SA_RS10300	MBL fold metallo-hydrolase CDS	2037319	2037936	618	reverse	0.02	0.02	0.111493434	0.955317277	0.865951404
SA_RS14295	mnmG CDS	2810511	2812388	1878	reverse	0.04	0.04	0.11156649	0.90219882	0.749621078
SA_RS03660	amino acid ABC transporter ATP-binding/permease protein CDS	733617	735290	1674	forward	0.03	0.03	0.112129089	0.92904625	0.806463759
SA_RS06965	aspartate-semialdehyde dehydrogenase CDS	1401012	1402001	990	forward	0.04	0.04	0.11255989	0.908600764	0.760658157
SA_RS13855	ABC transporter ATP-binding protein CDS	2712161	2712916	756	reverse	0.02	0.02	0.112570725	0.944223729	0.839436306
SA_RS10050	aminotransferase class I/II-fold pyridoxal phosphate-dependent enzyme CDS	2001463	2002749	1287	forward	0.05	0.05	0.113439542	0.900128473	0.746062366
SA_RS09235	DUF1828 domain-containing protein CDS	1874982	1875758	777	forward	0.03	0.03	0.113894374	0.941932654	0.832823711
SA_RS02330	hypothetical protein CDS	467155	467469	315	forward	0.04	0.04	0.114240213	0.920275806	0.790204144
SA_RS10845	DEAD/DEAH box helicase CDS	2135902	2137422	1521	reverse	0.05	0.05	0.114636903	0.896712526	0.73979059
SA_RS13565	GTP-binding protein CDS	2657943	2658833	891	reverse	0.03	0.03	0.115254635	0.929609925	0.811527406
SA_RS03990	GGDEF domain-containing protein CDS	798992	800062	1071	reverse	0.04	0.04	0.11528976	0.908485852	0.760040451
SA_RS08140	ruvX CDS	1645759	1646187	429	reverse	0.05	0.05	0.116263147	0.895967195	0.737855337
SA_RS09650	aromatic acid exporter family protein CDS	1928241	1929335	1095	forward	0.04	0.04	0.116782848	0.903141038	0.751202228
SA_RS10945	murA CDS	2153004	2154269	1266	reverse	0.05	0.05	0.116832139	0.884359622	0.703660122
SA_RS12170	Na+/H+ antiporter NhaC family protein CDS	2380160	2381473	1314	reverse	0.04	0.04	0.117017842	0.914405704	0.772782385
SA_RS05840	phospho-N-acetylmuramoyl-pentapeptide- transferase CDS	1160580	1161545	966	forward	0.03	0.03	0.117250603	0.924054256	0.796443259
SA_RS07575	AraC family transcriptional regulator CDS	1544365	1545231	867	forward	0.04	0.04	0.120373038	0.913110526	0.769383204
SA_RS09840	diacylglycerol kinase CDS	1960373	1961320	948	reverse	0.05	0.05	0.120551078	0.892925813	0.726354752
SA_RS10110	phage holin CDS	2010535	2010789	255	reverse	0	0	0.121708294	NA	0.75062049
SA_RS11750	rplB CDS	2305852	2306685	834	reverse	0.05	0.05	0.121859872	0.88863151	0.713917387
SA_RS05125	MarR family transcriptional regulator CDS	1025716	1026135	420	forward	0.03	0.03	0.122192828	0.92825893	0.804642749
SA_RS04780	ketoacyl-ACP synthase III CDS	955150	956091	942	forward	0.05	0.05	0.122997381	0.892837135	0.725065451
SA_RS09145	restriction endonuclease subunit S CDS	1857930	1859159	1230	reverse	0.03	0.03	0.124024067	0.926999127	0.801408005
SA_RS13770	hypothetical protein CDS	2697806	2697901	96	forward	0	0	0.127194335	NA	0.742746269
SA_RS04975	TrkH family potassium uptake protein CDS	999443	1000801	1359	forward	0.03	0.03	0.12774985	0.92921716	0.807575895
SA_RS13365	CHAP domain-containing protein CDS	2616652	2617083	432	forward	0.02	0.02	0.128008732	0.946418886	0.845513931
SA_RS06625	Cof-type HAD-IIB family hydrolase CDS	1328813	1329616	804	forward	0.05	0.05	0.128434281	0.891124362	0.720762352
SA_RS08240	recJ CDS	1668794	1671067	2274	reverse	0.05	0.05	0.128718441	0.884359622	0.701776215
SA_RS06645	catalase CDS	1332099	1333616	1518	forward	0.05	0.05	0.130043101	0.895967195	0.737754506
SA_RS05505	rsmD CDS	1101340	1101882	543	forward	0.04	0.04	0.132130705	0.907671475	0.758617581
SA_RS06195	trmFO CDS	1239422	1240729	1308	forward	0.06	0.06	0.132893476	0.875249797	0.683833323
SA_RS04615	mnhD1 CDS	913474	914970	1497	reverse	0.05	0.05	0.133040696	0.892452967	0.723839334
SA_RS04855	mecA CDS	971601	972320	720	forward	0.05	0.05	0.133079573	0.88863151	0.714496367
SA_RS06610	homoserine dehydrogenase CDS	1325492	1326772	1281	forward	0.04	0.04	0.133132038	0.91978355	0.788064676
SA_RS11055	rho CDS	2170710	2172026	1317	reverse	0.05	0.05	0.134319091	0.884359622	0.703466868
SA_RS01995	mechanosensitive ion channel family protein CDS	409131	410012	882	forward	0.05	0.05	0.135635608	0.897420915	0.740885486
SA_RS02400	ABC transporter permease CDS	483071	483730	660	forward	0.04	0.04	0.138013364	0.916831627	0.776509007
SA_RS06425	mutS CDS	1291028	1293646	2619	forward	0.06	0.06	0.138776686	0.871729804	0.666067822
SA_RS13835	hypothetical protein CDS	2708750	2709010	261	reverse	0.03	0.03	0.139866261	0.936660744	0.824168423
SA_RS05155	fmtA CDS	1033091	1034284	1194	forward	0.06	0.06	0.140042242	0.875249797	0.689380699
SA_RS03390	metal ABC transporter ATP-binding protein CDS	682495	683238	744	reverse	0.07	0.07	0.140666676	0.858595103	0.643122264
SA_RS07105	S41 family peptidase CDS	1427597	1429087	1491	reverse	0.06	0.06	0.141511252	0.875049318	0.680062234
SA_RS11510	hypothetical protein CDS	2271167	2271328	162	forward	0.03	0.03	0.143315266	0.940932236	0.829209941
SA_RS07055	hypothetical protein CDS	1416505	1417314	810	reverse	0.06	0.06	0.144003457	0.8770706	0.692914437
SA_RS06035	rsgA CDS	1204606	1205481	876	forward	0.05	0.05	0.14406951	0.894689822	0.733208201
SA_RS00640	tandem-type lipoprotein CDS	107182	107949	768	forward	0	0	0.144832052	NA	0.816339256
SA_RS06310	ribF CDS	1264719	1265690	972	forward	0.05	0.05	0.144998526	0.896712526	0.739934356
SA_RS09870	CamS family sex pheromone protein CDS	1967283	1968482	1200	reverse	0.06	0.06	0.145047952	0.875249797	0.688898956
SA_RS08285	rpmA CDS	1680058	1680342	285	reverse	0.06	0.06	0.145356387	0.871600797	0.665094072
SA_RS10750	sigB CDS	2118150	2118920	771	reverse	0.06	0.06	0.145554607	0.870676131	0.663146419
SA_RS05905	transposase CDS	1175212	>1175427	>216	reverse	0.03	0.03	0.146029274	0.936660744	0.823503042
SA_RS13755	sterile alpha motif-like domain-containing protein CDS	2693787	2693999	213	reverse	0.03	0.03	0.147328232	0.935501739	0.820856918
SA_RS08570	acetyl-CoA carboxylase carboxyltransferase subunit alpha CDS	1737273	1738217	945	reverse	0.06	0.06	0.150344865	0.871789354	0.67015201
SA_RS01885	YeiH family putative sulfate export transporter CDS	386792	387787	996	reverse	0.05	0.05	0.150634	0.894689822	0.733472281
SA_RS12150	hypothetical protein CDS	2376135	2376665	531	forward	0.05	0.05	0.150979648	0.896712526	0.739488311
SA_RS05225	amidophosphoribosyltransferase CDS	1047002	1048486	1485	forward	0.06	0.06	0.151553493	0.875249797	0.684142687
SA_RS07985	30S ribosomal protein S20 CDS	1621010	1621261	252	forward	0.05	0.05	0.152196641	0.88863151	0.71476748
SA_RS10815	kdpB CDS	2126684	2128711	2028	reverse	0.03	0.03	0.153249686	0.924054256	0.795038199
SA_RS05385	ABC transporter permease CDS	1077954	1078751	798	forward	0.03	0.03	0.153488876	0.924236262	0.797757852
SA_RS02560	yabA CDS	516475	516822	348	forward	0.05	0.05	0.15394337	0.88863151	0.711809642
SA_RS03000	deoxynucleoside kinase CDS	601373	602035	663	reverse	0.05	0.05	0.15462292	0.897651927	0.742500112
SA_RS03320	DUF2922 domain-containing protein CDS	668793	669017	225	reverse	0	0	0.155304871	NA	0.778819322
SA_RS10230	hypothetical protein CDS	2032333	2032749	417	reverse	0.03	0.03	0.155328429	0.924219952	0.797366233
SA_RS06505	hypothetical protein CDS	1310400	1310606	207	forward	0.03	0.03	0.156495673	0.924054256	0.7964039
SA_RS09110	DUF3969 family protein CDS	1854166	1854507	342	forward	0.03	0.03	0.157575227	0.929355906	0.808990754
SA_RS05390	ABC transporter permease CDS	1078757	1079566	810	forward	0.04	0.04	0.157674688	0.901828414	0.748576527
SA_RS14630	lactococcin 972 family bacteriocin CDS	1007021	1007293	273	forward	0	0	0.158528413	NA	0.793778801
SA_RS10585	response regulator transcription factor CDS	2081487	2082203	717	forward	0.06	0.06	0.158603167	0.873159504	0.676908948
SA_RS01795	hypothetical protein CDS	369970	370062	93	forward	0	0	0.159645216	NA	0.695311463
SA_RS10535	groL CDS	2072341	2073957	1617	reverse	0.07	0.07	0.159846067	0.860071216	0.646673452
SA_RS07855	tRNA (adenine-N(1))-methyltransferase CDS	1594573	1595250	678	reverse	0.05	0.05	0.159854219	0.884359622	0.702749747
SA_RS08220	N-acetylmuramoyl-L-alanine amidase CDS	1664301	1665176	876	reverse	0.07	0.07	0.161843039	0.851189644	0.619399189
SA_RS11880	moaD CDS	2328300	2328533	234	reverse	0.05	0.05	0.161846744	0.888094159	0.710692997
SA_RS12595	hypothetical protein CDS	2466683	2466784	102	reverse	0	0	0.162010236	NA	0.691984224
SA_RS08615	hypothetical protein CDS	1749653	1749751	99	reverse	0.03	0.03	0.162408916	0.923158177	0.793531008
SA_RS12345	ABC transporter ATP-binding protein CDS	2415058	2415723	666	reverse	0.03	0.03	0.16253393	0.924538951	0.798457183
SA_RS01410	zinc-binding dehydrogenase CDS	290120	291175	1056	forward	0.04	0.04	0.162849296	0.914405704	0.77263276
SA_RS03310	SarA family transcriptional regulator CDS	666347	666721	375	reverse	0.05	0.05	0.163042438	0.892452967	0.723130961
SA_RS12565	formate/nitrite transporter family protein CDS	2462199	2463023	825	reverse	0.05	0.05	0.163562951	0.884418891	0.704500342
SA_RS01710	5'-nucleotidase, lipoprotein e(P4) family CDS	350428	351318	891	forward	0.07	0.07	0.164526395	0.852999201	0.632924207
SA_RS10820	kdpA CDS	2128730	2130406	1677	reverse	0.03	0.03	0.16528181	0.927400991	0.803141381
SA_RS03165	mvk CDS	640752	641672	921	forward	0.06	0.06	0.166290778	0.86549932	0.655134902
SA_RS05460	heme A synthase CDS	1094834	1095745	912	reverse	0.06	0.06	0.166330744	0.871789354	0.671002836
SA_RS11675	rpmD CDS	2299900	2300079	180	reverse	0.06	0.06	0.166371686	0.870509422	0.661772073
SA_RS13120	galU CDS	2565756	2566622	867	reverse	0.05	0.05	0.166737417	0.892288028	0.722068049
SA_RS03400	M50 family metallopeptidase CDS	684084	684836	753	reverse	0.05	0.05	0.167654616	0.895204881	0.736130484
SA_RS15270	hypothetical protein CDS	1872063	1872494	432	forward	0.04	0.04	0.167780913	0.91978355	0.7868778
SA_RS08530	HAMP domain-containing sensor histidine kinase CDS	1727007	1728668	1662	reverse	0.07	0.07	0.168039865	0.85242049	0.630885314
SA_RS03405	WecB/TagA/CpsF family glycosyltransferase CDS	685072	685836	765	forward	0.07	0.07	0.168970161	0.857327904	0.640300533
SA_RS11940	biotin transporter BioY CDS	2337188	2337742	555	reverse	0.05	0.05	0.169897286	0.88863151	0.713260094
SA_RS01400	PTS sugar transporter subunit IIB CDS	288338	288616	279	forward	0	0	0.170288983	NA	0.680253901
SA_RS15215	Csa1 family protein CDS	2546253	>2546360	>108	reverse	0	0	0.170636681	NA	0.677622149
SA_RS06620	homoserine kinase CDS	1327841	1328755	915	forward	0.05	0.05	0.171399611	0.891124362	0.720281463
SA_RS06280	nusA CDS	1258966	1260141	1176	forward	0.07	0.07	0.171435434	0.845602189	0.60176996
SA_RS08030	yhbY CDS	1628041	1628331	291	reverse	0.05	0.05	0.171632197	0.894526192	0.732283697
SA_RS02085	hypothetical protein CDS	420639	>420857	>219	reverse	0.05	0.05	0.171638114	0.889811623	0.717883152
SA_RS01980	PLP-dependent transferase CDS	405210	406370	1161	reverse	0.04	0.04	0.17212335	0.916831627	0.776420868
SA_RS07775	type II/IV secretion system protein CDS	1580199	1581173	975	reverse	0.04	0.04	0.172588024	0.903141038	0.752248602
SA_RS10570	accessory gene regulator ArgB-like protein CDS	2079446	2080009	564	forward	0.06	0.06	0.173303003	0.870676131	0.66332148
SA_RS11670	rplO CDS	2299443	2299883	441	reverse	0.07	0.07	0.173822413	0.845602189	0.604472709
SA_RS07070	arlS CDS	1422192	1423547	1356	reverse	0.06	0.06	0.174219268	0.861751431	0.651593913
SA_RS07525	DUF309 domain-containing protein CDS	1535517	1536023	507	forward	0.04	0.04	0.174246578	0.905795223	0.754931453
SA_RS10660	tsaE CDS	2096620	2097081	462	reverse	0.06	0.06	0.174934564	0.861062547	0.650017805
SA_RS02885	NYN domain-containing protein CDS	573705	574229	525	forward	0.06	0.06	0.175462042	0.870277941	0.6610757
SA_RS13930	arginine repressor CDS	2727185	2727634	450	reverse	0.04	0.04	0.175941758	0.91978355	0.787684819
SA_RS07530	xerD CDS	1536101	1536988	888	reverse	0.06	0.06	0.175967442	0.881015665	0.69675095
SA_RS04430	cysteine desulfurase CDS	882383	883633	1251	forward	0.07	0.07	0.175996756	0.851189644	0.628045739
SA_RS06355	YmfK family protein CDS	1277180	1278007	828	forward	0.06	0.06	0.176682671	0.871600797	0.664522229
SA_RS00985	cation transporter CDS	187319	188278	960	forward	0.05	0.05	0.177583649	0.892837135	0.725064578
SA_RS09415	response regulator transcription factor CDS	1902325	1902948	624	reverse	0.06	0.06	0.177752209	0.871729804	0.666134335
SA_RS04175	alpha/beta hydrolase CDS	840074	840814	741	forward	0.07	0.07	0.17788851	0.845602189	0.60315202
SA_RS02435	YibE/F family protein CDS	488366	489484	1119	reverse	0.07	0.07	0.17853131	0.85319353	0.634318719
SA_RS11165	hypothetical protein CDS	2194291	2194521	231	reverse	0.06	0.06	0.179230365	0.873159504	0.676001785
SA_RS11780	NCS2 family permease CDS	2309578	2310912	1335	reverse	0.06	0.06	0.179839654	0.876882102	0.692219764
SA_RS06960	aspartate kinase CDS	1399743	1400948	1206	forward	0.07	0.07	0.180078173	0.858024205	0.641765653
SA_RS02990	branched-chain amino acid aminotransferase CDS	599248	600324	1077	forward	0.07	0.07	0.180391954	0.85319353	0.63421026
SA_RS14515	rpmG CDS	574994	575137	144	forward	0.06	0.06	0.182501292	0.864103845	0.653725621
SA_RS08115	udk CDS	1641684	1642307	624	reverse	0.07	0.07	0.183088437	0.851189644	0.619362464
SA_RS12645	2,3-diphosphoglycerate-dependent phosphoglycerate mutase CDS	2473572	2474258	687	reverse	0.08	0.08	0.183135644	0.837363512	0.578765957
SA_RS07780	MBL fold metallo-hydrolase CDS	1581225	1581848	624	reverse	0.07	0.07	0.183935259	0.843867398	0.596705256
SA_RS13550	SDR family NAD(P)-dependent oxidoreductase CDS	2655134	2655838	705	forward	0.04	0.04	0.184260585	0.916831627	0.777509174
SA_RS14170	ABC transporter ATP-binding protein CDS	2787227	2788939	1713	reverse	0.05	0.05	0.184363433	0.88863151	0.712331476
SA_RS07905	ybeY CDS	1604353	1604820	468	reverse	0.06	0.06	0.185770041	0.871789354	0.673229069
SA_RS13915	argF CDS	2724560	2725570	1011	reverse	0.05	0.05	0.186196797	0.900897655	0.747435922
SA_RS11935	GNAT family N-acetyltransferase CDS	2336341	2337111	771	reverse	0.06	0.06	0.186761297	0.871789354	0.670708391
SA_RS13195	hypothetical protein CDS	2586510	2586609	100	reverse	0.04	0.04	0.186777834	0.912808554	0.767537512
SA_RS10650	rimI CDS	2095540	2096004	465	reverse	0.06	0.06	0.188070982	0.866149147	0.656103611
SA_RS06410	miaB CDS	1288297	1289841	1545	forward	0.08	0.08	0.189793941	0.822688383	0.557080997
SA_RS10835	response regulator transcription factor CDS	2133335	2134030	696	forward	0.05	0.05	0.190075312	0.892925813	0.728553979
SA_RS08215	histidine--tRNA ligase CDS	1662578	1663840	1263	reverse	0.07	0.07	0.191102225	0.848478212	0.611469362
SA_RS06435	glycerol-3-phosphate responsive antiterminator CDS	1295674	1296216	543	forward	0.07	0.07	0.191534033	0.853460987	0.63660938
SA_RS11285	TIGR00159 family protein CDS	2228184	2228993	810	reverse	0.06	0.06	0.192720069	0.87414979	0.678108845
SA_RS05605	CvpA family protein CDS	1119780	1120301	522	forward	0.06	0.06	0.193249741	0.867553058	0.658107038
SA_RS03590	DUF402 domain-containing protein CDS	722573	723217	645	forward	0.07	0.07	0.193437148	0.851189644	0.624784749
SA_RS06900	hypothetical protein CDS	1387855	1388040	186	reverse	0	0	0.193506542	NA	0.731093011
SA_RS04525	teichoic acid D-Ala incorporation-associated protein DltX CDS	898280	898432	153	forward	0.06	0.06	0.195930485	0.875249797	0.683121431
SA_RS14060	tyrosine-protein phosphatase CDS	2766789	2767556	768	reverse	0.05	0.05	0.196006336	0.897651927	0.741778116
SA_RS08100	biotin-dependent carboxyltransferase family protein CDS	1639120	1640130	1011	reverse	0.06	0.06	0.196183692	0.875249797	0.685047691
SA_RS05665	hypothetical protein CDS	1132866	1133033	168	forward	0	0	0.196300306	NA	0.643409278
SA_RS05175	qoxA CDS	1037691	1038791	1101	reverse	0.08	0.08	0.19821526	0.822688383	0.557035405
SA_RS03240	HD domain-containing protein CDS	653214	654509	1296	forward	0.08	0.08	0.20007932	0.838260803	0.580413424
SA_RS10955	hypothetical protein CDS	2154745	2154837	93	reverse	0	0	0.202509347	NA	0.694643336
SA_RS04635	kinase-associated lipoprotein B CDS	918261	918644	384	reverse	0.05	0.05	0.202631788	0.882171931	0.698746476
SA_RS12135	hypothetical protein CDS	2374038	2374229	192	reverse	0.06	0.06	0.202734756	0.871789354	0.672388268
SA_RS01005	ABC transporter ATP-binding protein CDS	189809	190549	741	forward	0.07	0.07	0.203058069	0.859133891	0.644541389
SA_RS05955	orotate phosphoribosyltransferase CDS	1187106	1187717	612	forward	0.06	0.06	0.203372211	0.875249797	0.688544137
SA_RS02715	folP CDS	545413	546216	804	forward	0.07	0.07	0.203394671	0.851189644	0.619663272
SA_RS12415	hypothetical protein CDS	2429846	2429962	117	reverse	0	0	0.203847866	NA	0.715594645
SA_RS03525	graR CDS	708245	708919	675	forward	0.06	0.06	0.203964005	0.872572148	0.674746355
SA_RS12100	YafY family transcriptional regulator CDS	2368209	2368901	693	forward	0.07	0.07	0.204312777	0.859741109	0.645508235
SA_RS00665	oleate hydratase CDS	115472	117247	1776	reverse	0.07	0.07	0.204533979	0.851189644	0.620610074
SA_RS04690	lepB CDS	931102	931626	525	forward	0.07	0.07	0.205278185	0.841715608	0.587984769
SA_RS08670	GAF domain-containing protein CDS	1760212	1760676	465	forward	0.06	0.06	0.205725036	0.866190285	0.656719432
SA_RS06350	SDR family NAD(P)-dependent oxidoreductase CDS	1276371	1277075	705	forward	0.07	0.07	0.207041568	0.841715608	0.586129566
SA_RS14290	rsmG CDS	2809792	2810511	720	reverse	0.07	0.07	0.207306052	0.845602189	0.603988911
SA_RS02550	DNA polymerase III subunit delta' CDS	514728	515654	927	forward	0.08	0.08	0.20747116	0.823764269	0.559607835
SA_RS02450	glutamate synthase subunit beta CDS	495181	496644	1464	forward	0.06	0.06	0.208368705	0.861226237	0.650493183
SA_RS14800	transposase CDS	<1991919	1992127	>209	reverse	0.05	0.05	0.208882175	0.894040191	0.73152063
SA_RS00965	cap8P CDS	182832	183977	1146	forward	0.07	0.07	0.208916202	0.851189644	0.618500511
SA_RS01665	TIGR01741 family protein CDS	343185	343685	501	forward	0.05	0.05	0.211001158	0.892925813	0.728462168
SA_RS04630	mnhA1 CDS	915725	918130	2406	reverse	0.08	0.08	0.211912712	0.837588594	0.579263681
SA_RS03170	mvaD CDS	641677	642660	984	forward	0.08	0.08	0.212082949	0.830841748	0.568827929
SA_RS04570	iron-sulfur cluster assembly accessory protein CDS	905160	905519	360	forward	0.07	0.07	0.2130961	0.85242049	0.630958304
SA_RS04865	pepF CDS	973475	975283	1809	forward	0.08	0.08	0.213285522	0.822688383	0.551314386
SA_RS03950	UDP-N-acetylmuramate dehydrogenase CDS	791508	792431	924	reverse	0.07	0.07	0.213335598	0.843585331	0.595471998
SA_RS01965	cyclase family protein CDS	400380	401132	753	reverse	0.05	0.05	0.213469288	0.884359622	0.703453428
SA_RS13340	pyruvate oxidase CDS	2611919	2613658	1740	reverse	0.1	0.1	0.215055078	0.786613655	0.50034653
SA_RS08355	radC CDS	<1691146	1691685	>540	reverse	0.05	0.05	0.215447621	0.899112828	0.74448599
SA_RS14635	hypothetical protein CDS	1010350	1010640	291	reverse	0	0	0.216812213	NA	0.619677363
SA_RS06685	DUF896 domain-containing protein CDS	1338267	1338506	240	forward	0.06	0.06	0.217191557	0.876882102	0.691981666
SA_RS12580	adcA CDS	2464159	2465706	1548	reverse	0.07	0.07	0.218220736	0.841715608	0.588669709
SA_RS07435	hypothetical protein CDS	1518553	1518669	117	reverse	0	0	0.218662601	NA	0.722248542
SA_RS01775	YjiH family protein CDS	363727	365040	1314	reverse	0.05	0.05	0.219129802	0.895204881	0.735490591
SA_RS07155	virulence factor C CDS	1434418	1435542	1125	reverse	0.1	0.1	0.219451234	0.799350167	0.517145876
SA_RS04790	DUF3899 domain-containing protein CDS	957402	957773	372	reverse	0.05	0.05	0.219640551	0.894689822	0.734245038
SA_RS10670	ilvD CDS	2097592	2099280	1689	forward	0.06	0.06	0.219938896	0.870277941	0.661240592
SA_RS02915	50S ribosomal protein L10 CDS	577711	578211	501	forward	0.07	0.07	0.220021404	0.843585331	0.595190742
SA_RS08705	phosphoglycerate dehydrogenase CDS	1765786	1767390	1605	forward	0.07	0.07	0.220877101	0.845602189	0.6040647
SA_RS13050	tandem-type lipoprotein CDS	2548605	2549399	795	reverse	0.08	0.08	0.221354556	0.838260803	0.580392711
SA_RS08735	tyrosine--tRNA ligase CDS	1772528	1773790	1263	reverse	0.08	0.08	0.221427097	0.822688383	0.555982569
SA_RS01835	PTS sugar transporter subunit IIB CDS	377074	377358	285	reverse	0.05	0.05	0.222215479	0.893469216	0.730688468
SA_RS09165	splD CDS	1861946	1862665	720	reverse	0	0	0.222821774	NA	0.716676991
SA_RS02385	cysteine synthase family protein CDS	479707	480612	906	forward	0.09	0.09	0.223835987	0.8201563	0.544726106
SA_RS11805	hypothetical protein CDS	2315383	2315514	132	reverse	0.07	0.07	0.227088943	0.848478212	0.611750018
SA_RS12455	rsp CDS	2437337	2439442	2106	forward	0.08	0.08	0.227522295	0.827145418	0.563932068
SA_RS00605	DNA2/NAM7 family helicase CDS	98749	101901	3153	forward	0.1	0.1	0.228039578	0.798016369	0.515709221
SA_RS05145	osmotic stress response protein CDS	1030905	1031375	471	reverse	0.08	0.08	0.228142032	0.834011332	0.573382791
SA_RS13985	gtfB CDS	2744596	2745954	1359	reverse	0.09	0.09	0.229052611	0.810135528	0.53343607
SA_RS05310	cytochrome ubiquinol oxidase subunit I CDS	1063314	1064675	1362	forward	0.08	0.08	0.22910467	0.833007467	0.57133151
SA_RS05910	lspA CDS	1175975	1176466	492	forward	0.07	0.07	0.229131332	0.852999201	0.631944962
SA_RS10425	TrkH family potassium uptake protein CDS	2054835	2056142	1308	forward	0.08	0.08	0.229275254	0.829596485	0.566619821
SA_RS08655	cysteine desulfurase CDS	1756869	1758017	1149	reverse	0.07	0.07	0.229550018	0.860172589	0.647709726
SA_RS09715	hypothetical protein CDS	1940366	1940527	162	reverse	0.07	0.07	0.22964957	0.85326631	0.635011917
SA_RS13045	membrane protein CDS	2547293	2548618	1326	reverse	0.11	0.11	0.231388708	0.776835963	0.483935802
SA_RS07485	DUF1672 domain-containing protein CDS	1526519	1527424	906	reverse	0.07	0.07	0.231858603	0.852999201	0.632772458
SA_RS00315	IS6-like element IS257 family transposase CDS	41781	42455	675	reverse	0.06	0.06	0.231869681	0.875249797	0.689688259
SA_RS11545	HAD-IIB family hydrolase CDS	2277147	2277962	816	reverse	0.07	0.07	0.232169473	0.842355757	0.593571765
SA_RS02855	PIN/TRAM domain-containing protein CDS	567016	568089	1074	forward	0.08	0.08	0.232785667	0.826538176	0.56239495
SA_RS08160	tetratricopeptide repeat protein CDS	1651966	1652634	669	reverse	0.07	0.07	0.232868081	0.846109324	0.605894463
SA_RS04715	YisL family protein CDS	940904	941293	390	forward	0.07	0.07	0.233171289	0.841715608	0.58738087
SA_RS08730	trypsin-like peptidase domain-containing protein CDS	1771160	1772434	1275	forward	0.12	0.12	0.233218074	0.76535943	0.466469064
SA_RS03780	DM13 domain-containing protein CDS	757812	758252	441	reverse	0.07	0.07	0.233238288	0.857361854	0.640920013
SA_RS11985	urease accessory protein UreF CDS	2345756	2346445	690	forward	0.07	0.07	0.233653174	0.851189644	0.628545048
SA_RS09990	linear amide C-N hydrolase CDS	1993098	1994138	1041	forward	0.07	0.07	0.233843828	0.845602189	0.603794313
SA_RS02115	ISL3-like element IS1181 family transposase CDS	426680	427999	1320	forward	0.05	0.05	0.234385901	0.889502779	0.716543905
SA_RS04830	dipeptide ABC transporter ATP-binding protein CDS	966682	967662	981	forward	0.05	0.05	0.23481878	0.892452967	0.723119373
SA_RS03655	ABC transporter ATP-binding protein/permease CDS	731989	733620	1632	forward	0.08	0.08	0.235643432	0.822688383	0.557532691
SA_RS11565	hypothetical protein CDS	2281965	2282147	183	reverse	0	0	0.236091163	NA	0.595239436
SA_RS04410	CsbD family protein CDS	878504	878698	195	forward	0.06	0.06	0.236120136	0.871789354	0.672189766
SA_RS02655	aminoacyl-tRNA hydrolase CDS	530645	531217	573	forward	0.09	0.09	0.236438015	0.805008257	0.524176128
SA_RS09640	bcp CDS	1926123	1926578	456	reverse	0.07	0.07	0.23748211	0.851189644	0.624843738
SA_RS03560	Bax inhibitor-1 family protein CDS	716845	717489	645	forward	0.07	0.07	0.237633684	0.85242049	0.630362213
SA_RS03315	DMT family transporter CDS	667669	668598	930	reverse	0.07	0.07	0.238057655	0.851189644	0.62566641
SA_RS13865	nsaR CDS	2713922	2714587	666	reverse	0.09	0.09	0.238370369	0.81939792	0.543252787
SA_RS06650	rpmG CDS	1333707	1333856	150	forward	0.07	0.07	0.238916736	0.860172589	0.648272117
SA_RS00795	O-antigen ligase family protein CDS	145127	146365	1239	forward	0.06	0.06	0.239566847	0.871789354	0.669773967
SA_RS02280	tandem-type lipoprotein CDS	458765	459550	786	forward	0.06	0.06	0.240848706	0.873159504	0.675697757
SA_RS05765	arcC CDS	1146842	1147774	933	forward	0.06	0.06	0.241259503	0.875049318	0.68113164
SA_RS04945	diglucosyl diacylglycerol synthase CDS	990883	992058	1176	reverse	0.11	0.11	0.243041559	0.780703085	0.490171831
SA_RS02185	superantigen-like protein SSL1 CDS	441102	441782	681	forward	0.05	0.05	0.243674684	0.88863151	0.713792304
SA_RS12600	DsbA family protein CDS	2466791	2467390	600	reverse	0.07	0.07	0.245599292	0.859955589	0.646020559
SA_RS05510	coaD CDS	1101884	1102366	483	forward	0.09	0.09	0.245814052	0.810135528	0.535299462
SA_RS03870	5'-3'-deoxyribonucleotidase CDS	776469	777011	543	forward	0.1	0.1	0.246371797	0.793752544	0.511983361
SA_RS07040	nitric oxide reductase activation protein NorD CDS	1413401	1415287	1887	reverse	0.08	0.08	0.246506704	0.840863292	0.584276332
SA_RS04705	addA CDS	935854	939507	3654	forward	0.12	0.12	0.247744297	0.76535943	0.466339947
SA_RS13455	NAD(P)/FAD-dependent oxidoreductase CDS	2638208	2639716	1509	reverse	0.09	0.09	0.2487933	0.807885652	0.53000995
SA_RS06880	ABC transporter ATP-binding protein CDS	1384421	1385122	702	reverse	0.07	0.07	0.249329084	0.85326631	0.635175457
SA_RS06780	AI-2E family transporter CDS	1361923	1363131	1209	forward	0.07	0.07	0.249448539	0.842151043	0.591100222
SA_RS09190	DUF4888 domain-containing protein CDS	1866080	1866661	582	forward	0	0	0.251647492	NA	0.684192343
SA_RS00280	hypothetical protein CDS	36164	36403	240	forward	0.05	0.05	0.252096809	0.881889657	0.697802396
SA_RS08745	hypothetical protein CDS	1775057	1775149	93	reverse	0.05	0.05	0.252265395	0.884418891	0.704172391
SA_RS05575	hypothetical protein CDS	1112846	1112953	108	forward	0	0	0.255566079	NA	0.566117074
SA_RS11425	sfaD CDS	2253459	2255435	1977	forward	0.11	0.11	0.255730899	0.767872619	0.47019651
SA_RS04845	trpS CDS	969552	970541	990	reverse	0.12	0.12	0.256649436	0.75634717	0.447072858
SA_RS13995	secA2 CDS	2747473	2749863	2391	reverse	0.12	0.12	0.258459492	0.761559749	0.460109015
SA_RS05445	YlaN family protein CDS	1088873	1089148	276	forward	0.12	0.12	0.259256167	0.763016087	0.461923955
SA_RS12705	bioA CDS	2484683	2486041	1359	reverse	0.06	0.06	0.259589445	0.875249797	0.687804334
SA_RS11350	lmrS CDS	2237543	2238985	1443	reverse	0.07	0.07	0.260136087	0.842151043	0.591095583
SA_RS06325	ribonuclease J CDS	1268775	1270448	1674	forward	0.11	0.11	0.261357923	0.770736902	0.476043381
SA_RS02690	tilS CDS	538788	540083	1296	forward	0.12	0.12	0.262967624	0.766235194	0.467315827
SA_RS06545	hypothetical protein CDS	1313742	1313936	195	forward	0	0	0.263581575	NA	0.689144786
SA_RS08125	U32 family peptidase CDS	1643587	1644510	924	reverse	0.11	0.11	0.263620118	0.774657107	0.479414018
SA_RS03830	biotin-dependent carboxyltransferase family protein CDS	764762	765766	1005	forward	0.08	0.08	0.26639057	0.822688383	0.549643377
SA_RS12685	hypothetical protein CDS	2481400	2481867	468	reverse	0.06	0.06	0.266701159	0.875249797	0.686504182
SA_RS04085	tetratricopeptide repeat protein CDS	820722	822161	1440	forward	0.11	0.11	0.267083523	0.784765469	0.494325308
SA_RS00675	PLP-dependent aminotransferase family protein CDS	118406	119803	1398	forward	0.08	0.08	0.26790057	0.832084516	0.570018682
SA_RS12125	hypothetical protein CDS	2373404	2373760	357	forward	0.12	0.12	0.268874675	0.76679975	0.468286612
SA_RS11235	Cof-type HAD-IIB family hydrolase CDS	2208144	2209001	858	reverse	0.09	0.09	0.269624017	0.810135528	0.535311323
SA_RS14000	asp3 CDS	2749853	2750812	960	reverse	0.08	0.08	0.270479366	0.823764269	0.559373437
SA_RS07825	transcriptional repressor CDS	1588897	1589307	411	reverse	0.07	0.07	0.273212637	0.841715608	0.586310295
SA_RS02010	hypothetical protein CDS	411440	411631	192	reverse	0.08	0.08	0.273644149	0.822688383	0.554209968
SA_RS01530	rbsU CDS	314313	315194	882	reverse	0.07	0.07	0.274684513	0.841715608	0.587207143
SA_RS03710	norA CDS	743511	744677	1167	forward	0.07	0.07	0.274724096	0.851189644	0.627432368
SA_RS06335	GntR family transcriptional regulator CDS	1273076	1273789	714	forward	0.11	0.11	0.275471146	0.779484607	0.487496296
SA_RS13920	arcA CDS	2725603	2726838	1236	reverse	0.07	0.07	0.276088513	0.858595103	0.643244861
SA_RS08185	CsbD family protein CDS	1657338	1657520	183	reverse	0.07	0.07	0.276230732	0.852999201	0.632174214
SA_RS13190	DedA family protein CDS	2585890	2586501	612	forward	0.07	0.07	0.277330877	0.841715608	0.587779743
SA_RS14250	vraD CDS	2803193	2803951	759	forward	0.06	0.06	0.278202421	0.871963495	0.673919498
SA_RS10625	redox-sensing transcriptional repressor Rex CDS	2089419	2090054	636	reverse	0.11	0.11	0.278470487	0.768943377	0.472374955
SA_RS15275	hypothetical protein CDS	2023347	2023484	138	reverse	0	0	0.279263095	NA	0.546841978
SA_RS06095	acyl carrier protein CDS	1215918	1216151	234	forward	0.12	0.12	0.279484023	0.754760325	0.442965844
SA_RS06080	fabD CDS	1213830	1214756	927	forward	0.13	0.13	0.280567272	0.749612689	0.436824858
SA_RS12335	MarR family transcriptional regulator CDS	2413209	2413664	456	reverse	0.09	0.09	0.281646079	0.806578889	0.528265286
SA_RS04030	hypothetical protein CDS	808984	809088	105	forward	0	0	0.283115252	NA	0.541977017
SA_RS11760	rplD CDS	2306993	2307616	624	reverse	0.15	0.15	0.283263224	0.701916922	0.387078466
SA_RS07740	shikimate kinase CDS	1576950	1577474	525	reverse	0.08	0.08	0.284595355	0.822688383	0.557236704
SA_RS01620	esaC CDS	336988	337380	393	forward	0.08	0.08	0.28509855	0.835975615	0.576503715
SA_RS10620	YeeE/YedE family protein CDS	2088036	2089115	1080	reverse	0.1	0.1	0.285535831	0.788129137	0.504492793
SA_RS03455	YitT family protein CDS	696242	697075	834	forward	0.12	0.12	0.285848529	0.765072472	0.463810672
SA_RS14390	hydroxymethylglutaryl-CoA synthase family protein CDS	<42509	42880	>372	forward	0	0	0.287475917	NA	0.529299072
SA_RS02535	dTMP kinase CDS	513540	514157	618	forward	0.09	0.09	0.288118452	0.820906201	0.545929451
SA_RS08580	NAD-dependent malic enzyme 4 CDS	1739269	1740498	1230	reverse	0.15	0.15	0.288474375	0.715550546	0.404835583
SA_RS07755	hypothetical protein CDS	1578122	1578421	300	reverse	0	0	0.288854968	NA	0.632044839
SA_RS08630	acetate kinase CDS	1751880	1753082	1203	reverse	0.11	0.11	0.289313036	0.784875756	0.495284882
SA_RS00915	cap8F CDS	172420	173529	1110	forward	0.08	0.08	0.289409644	0.839896997	0.583261804
SA_RS09855	gatA CDS	1963528	1964985	1458	reverse	0.16	0.16	0.289615951	0.685734489	0.368022851
SA_RS01555	linear amide C-N hydrolase CDS	318934	319926	993	forward	0.09	0.09	0.290551691	0.811023186	0.53637522
SA_RS08005	ComEA family DNA-binding protein CDS	1625096	1625782	687	reverse	0.07	0.07	0.29067024	0.841715608	0.588863733
SA_RS11715	rplN CDS	2303125	2303493	369	reverse	0.12	0.12	0.290908667	0.75634717	0.446824603
SA_RS03885	hypothetical protein CDS	778898	778999	102	forward	0	0	0.291606092	NA	0.532160522
SA_RS02070	histidine phosphatase family protein CDS	418640	419221	582	forward	0.07	0.07	0.292128976	0.851189644	0.620570192
SA_RS01145	ABC transporter permease CDS	227874	229052	1179	forward	0.08	0.08	0.292606454	0.822688383	0.556711951
SA_RS00740	sbnF CDS	135418	137268	1851	forward	0.07	0.07	0.29328745	0.851189644	0.627180498
SA_RS12440	magnesium transporter CorA family protein CDS	2432812	2433756	945	forward	0.1	0.1	0.293883043	0.786613655	0.502558724
SA_RS01700	formate/nitrite transporter family protein CDS	347476	348300	825	reverse	0.09	0.09	0.294254777	0.806578889	0.527110607
SA_RS07290	asnS CDS	1491414	1492706	1293	reverse	0.17	0.17	0.294404028	0.671975896	0.353281445
SA_RS11050	type B 50S ribosomal protein L31 CDS	2170338	2170592	255	reverse	0.15	0.15	0.295259034	0.700017883	0.385153818
SA_RS08435	trigger factor CDS	1707554	1708855	1302	reverse	0.15	0.15	0.295938489	0.700017883	0.385467364
SA_RS04695	lepB CDS	931642	932217	576	forward	0.09	0.09	0.295994045	0.810135528	0.532511304
SA_RS09700	recX CDS	1937493	1938311	819	reverse	0.12	0.12	0.297100152	0.76535943	0.465968545
SA_RS11145	deoD CDS	2189902	2190612	711	forward	0.12	0.12	0.297588256	0.75921531	0.452799981
SA_RS05410	Nramp family divalent metal transporter CDS	1082513	1083865	1353	reverse	0.1	0.1	0.297839441	0.78605445	0.498669347
SA_RS09385	AAA family ATPase CDS	1894739	1897675	2937	reverse	0.18	0.18	0.300049534	0.662400864	0.339209591
SA_RS02055	helix-turn-helix transcriptional regulator CDS	417400	417663	264	reverse	0.13	0.13	0.300262181	0.748021335	0.433290136
SA_RS14500	hypothetical protein CDS	475882	476298	417	reverse	0.11	0.11	0.300566382	0.776830373	0.482571787
SA_RS02995	HAD family hydrolase CDS	600574	601257	684	forward	0.13	0.13	0.301045857	0.746192911	0.431873385
SA_RS12470	cation:dicarboxylase symporter family transporter CDS	2440873	2442150	1278	reverse	0.1	0.1	0.30179072	0.791755173	0.50746073
SA_RS14085	icaD CDS	2771699	2772004	306	forward	0	0	0.303153831	NA	0.602467269
SA_RS13830	glutathione peroxidase CDS	2708243	2708740	498	reverse	0.08	0.08	0.304709815	0.829458993	0.566187082
SA_RS15240	transposase CDS	2287533	2287859	327	reverse	0.07	0.07	0.306578015	0.847490432	0.607922058
SA_RS10800	PH domain-containing protein CDS	2123841	2125424	1584	reverse	0.16	0.16	0.307152218	0.693377361	0.374729677
SA_RS11925	modA CDS	2334301	2335083	783	reverse	0.15	0.15	0.30813536	0.702575151	0.389681422
SA_RS15065	phenol-soluble modulin PSM-alpha-2 CDS	470244	470309	66	reverse	0.07	0.07	0.308731122	0.842355757	0.593264365
SA_RS04075	prolipoprotein diacylglyceryl transferase CDS	819382	820221	840	forward	0.12	0.12	0.30880445	0.752051554	0.439311161
SA_RS10705	leuD CDS	2106465	2107037	573	forward	0.07	0.07	0.309214445	0.851189644	0.627102111
SA_RS02325	hypothetical protein CDS	466813	467136	324	forward	0.11	0.11	0.311402738	0.776830373	0.483256202
SA_RS04555	YuzD family protein CDS	903148	903471	324	forward	0.1	0.1	0.312954015	0.78605445	0.497746634
SA_RS09195	BsaG protein CDS	1867134	>1867422	>289	reverse	0.07	0.07	0.313217064	0.85326631	0.636040205
SA_RS04925	alanine:cation symporter family protein CDS	986428	987996	1569	forward	0.11	0.11	0.313729833	0.770199371	0.47445288
SA_RS07425	asparaginase CDS	1516323	1517291	969	forward	0.14	0.14	0.314116314	0.731754358	0.418208637
SA_RS13395	feoB CDS	2623372	2625366	1995	reverse	0.09	0.09	0.314531391	0.806578889	0.528277136
SA_RS05305	nrdH CDS	1062883	1063116	234	reverse	0.07	0.07	0.314773216	0.851189644	0.624508949
SA_RS08975	glucosaminidase domain-containing protein CDS	1832517	1833371	855	reverse	0.18	0.18	0.315819793	0.662516555	0.34018926
SA_RS04110	whiA CDS	826122	827066	945	forward	0.15	0.15	0.317966626	0.709709617	0.398426769
SA_RS08640	tpx CDS	1754240	1754734	495	reverse	0.17	0.17	0.318697791	0.673078481	0.354136063
SA_RS06600	hypothetical protein CDS	1323290	1323865	576	forward	0.1	0.1	0.318933681	0.786613655	0.501854161
SA_RS07880	glycine--tRNA ligase CDS	1600376	1601767	1392	forward	0.18	0.18	0.320406047	0.666977182	0.347656407
SA_RS14195	rhodanese-related sulfurtransferase CDS	2792683	2793639	957	forward	0.14	0.14	0.321160857	0.731481187	0.417584528
SA_RS13390	FeoB-associated Cys-rich membrane protein CDS	2623189	2623359	171	reverse	0.07	0.07	0.321913432	0.845602189	0.604581499
SA_RS01935	DUF3169 family protein CDS	394848	395561	714	forward	0.08	0.08	0.322248293	0.827927123	0.564803225
SA_RS10850	UDP-N-acetylmuramoyl-tripeptide--D-alanyl-D- alanine ligase CDS	2137939	2139297	1359	reverse	0.17	0.17	0.322429821	0.679416362	0.360198738
SA_RS03020	NAD(P)H-dependent oxidoreductase CDS	604220	604786	567	forward	0.14	0.14	0.32363362	0.726929716	0.413946089
SA_RS09995	DUF4097 family beta strand repeat protein CDS	1994195	1995037	843	reverse	0.16	0.16	0.324567818	0.698736034	0.382041139
SA_RS07655	argR CDS	1562065	1562517	453	reverse	0.12	0.12	0.325053613	0.765072472	0.464186436
SA_RS06030	pknB CDS	1202384	1204378	1995	forward	0.19	0.19	0.325066095	0.644807376	0.308792018
SA_RS06515	hypothetical protein CDS	1311840	1312025	186	forward	0.08	0.08	0.325115253	0.835975615	0.575721808
SA_RS10175	hypothetical protein CDS	2024846	2025253	408	reverse	0.07	0.07	0.325227312	0.845602189	0.599936091
SA_RS08585	DNA polymerase III subunit alpha CDS	1740948	1744145	3198	reverse	0.18	0.18	0.325643839	0.660240998	0.332899656
SA_RS05375	helix-turn-helix transcriptional regulator CDS	1076315	1076854	540	forward	0.08	0.08	0.326291555	0.822688383	0.556927612
SA_RS01460	tarS CDS	301718	303439	1722	forward	0.19	0.19	0.326954927	0.638904862	0.296814664
SA_RS10995	atpB CDS	2160973	2161701	729	reverse	0.12	0.12	0.327852834	0.756118543	0.44415787
SA_RS12320	hypothetical protein CDS	2411428	2411556	129	reverse	0.07	0.07	0.327950941	0.851189644	0.621250318
SA_RS14050	peptide-methionine (S)-S-oxide reductase CDS	2765575	2766051	477	reverse	0.09	0.09	0.32845661	0.821372742	0.546575244
SA_RS02480	N-acetyltransferase CDS	502001	502525	525	forward	0.12	0.12	0.328842037	0.761058051	0.459413218
SA_RS07860	rpoD CDS	1595381	1596487	1107	reverse	0.18	0.18	0.329100412	0.660240998	0.329358993
SA_RS05115	aminotransferase class I/II-fold pyridoxal phosphate-dependent enzyme CDS	1023203	1024357	1155	reverse	0.16	0.16	0.329445543	0.695073516	0.376214219
SA_RS10560	carbon-nitrogen family hydrolase CDS	2077691	2078476	786	forward	0.12	0.12	0.330058811	0.759153666	0.45221259
SA_RS00285	IS6-like element IS257 family transposase CDS	36435	37109	675	reverse	0.13	0.13	0.33066017	0.748800512	0.434047356
SA_RS03290	alpha/beta hydrolase CDS	662818	663618	801	forward	0.15	0.15	0.33084719	0.714296841	0.40365224
SA_RS09785	aromatic acid exporter family protein CDS	1951009	1951995	987	forward	0.12	0.12	0.33103312	0.76535943	0.466097335
SA_RS04040	hypothetical protein CDS	810521	810628	108	forward	0	0	0.331377457	NA	0.572092763
SA_RS11550	MAP domain-containing protein CDS	2278257	2278682	426	forward	0.08	0.08	0.332548686	0.833007467	0.571160373
SA_RS13095	MFS transporter CDS	2558118	2559319	1202	reverse	0.12	0.12	0.332707536	0.752051554	0.438842761
SA_RS09690	ABC transporter ATP-binding protein CDS	1935669	1937186	1518	reverse	0.18	0.18	0.335760978	0.660922891	0.335472589
SA_RS06360	helix-turn-helix domain-containing protein CDS	1278026	1278418	393	forward	0.15	0.15	0.336600707	0.714296841	0.403834489
SA_RS09470	PTS transporter subunit IIC CDS	1913161	1914222	1062	reverse	0.09	0.09	0.337574497	0.818801275	0.542416695
SA_RS02250	restriction endonuclease subunit S CDS	452549	453760	1212	forward	0.11	0.11	0.337832965	0.770524559	0.475039835
SA_RS07145	thymidylate synthase CDS	1432585	1433541	957	reverse	0.18	0.18	0.33908335	0.660240998	0.333052408
SA_RS14265	cold-shock protein CDS	2806496	2806696	201	forward	0.15	0.15	0.339357251	0.702388516	0.388951818
SA_RS01575	ABC transporter permease CDS	322844	324010	1167	reverse	0.12	0.12	0.339763702	0.75634717	0.444980485
SA_RS02125	hypothetical protein CDS	429405	430067	663	reverse	0.17	0.17	0.340890029	0.681781933	0.363449928
SA_RS00750	sbnH CDS	138019	139221	1203	forward	0.1	0.1	0.34100169	0.792878525	0.50850461
SA_RS08430	clpX CDS	1706141	1707403	1263	reverse	0.19	0.19	0.341905923	0.644549758	0.307509049
SA_RS02095	ahpC CDS	422549	423118	570	reverse	0.11	0.11	0.342771281	0.779484607	0.486634078
SA_RS08020	yqeK CDS	1626895	1627479	585	reverse	0.18	0.18	0.343317354	0.660240998	0.332664984
SA_RS03040	glycosyltransferase CDS	616540	618012	1473	forward	0.18	0.18	0.343400566	0.663451399	0.34121132
SA_RS06755	parC CDS	1356325	1358727	2403	forward	0.15	0.15	0.344503615	0.709865761	0.399009512
SA_RS12065	FAD-dependent monooxygenase CDS	2359223	2360347	1125	reverse	0.14	0.14	0.344875995	0.72203988	0.409096942
SA_RS14075	icaR CDS	2769773	2770333	561	reverse	0.12	0.12	0.345201539	0.761058051	0.457328498
SA_RS13015	single-stranded DNA-binding protein CDS	2544054	2544335	282	forward	0.14	0.14	0.345421926	0.731481187	0.417733129
SA_RS04405	MetQ/NlpA family ABC transporter substrate-binding protein CDS	877329	878150	822	forward	0.1	0.1	0.346120834	0.786613655	0.501593319
SA_RS00150	dnaN CDS	2156	3289	1134	forward	0.2	0.2	0.346232778	0.626652367	0.279189103
SA_RS14130	hisB CDS	2780038	2780616	579	reverse	0.07	0.07	0.346647159	0.842151043	0.59273948
SA_RS06830	trpD CDS	1374540	1375538	999	forward	0.08	0.08	0.347538416	0.837363512	0.578421458
SA_RS03995	undecaprenyl/decaprenyl-phosphate alpha-N-acetylglucosaminyl 1-phosphate transferase CDS	800380	801435	1056	forward	0.16	0.16	0.348035687	0.698736034	0.382595919
SA_RS04310	type I 3-dehydroquinate dehydratase CDS	863260	863976	717	forward	0.12	0.12	0.348804669	0.763016087	0.461754168
SA_RS08665	ezrA CDS	1758381	1760075	1695	reverse	0.2	0.2	0.348855955	0.634019682	0.28616451
SA_RS02615	purR CDS	525107	525931	825	forward	0.19	0.19	0.351529092	0.64140454	0.301837431
SA_RS02395	methionine ABC transporter ATP-binding protein CDS	482042	483067	1026	forward	0.15	0.15	0.351769387	0.700017883	0.385417006
SA_RS04440	sufB CDS	884238	885635	1398	forward	0.2	0.2	0.354032655	0.635037108	0.28932873
SA_RS03375	ISL3-like element IS1181 family transposase CDS	678300	679619	1320	reverse	0.07	0.07	0.355962373	0.842151043	0.59185991
SA_RS10005	membrane protein CDS	1995651	1996175	525	reverse	0.16	0.16	0.356307623	0.692426279	0.373932819
SA_RS12875	MFS transporter CDS	2517801	2518988	1188	reverse	0.17	0.17	0.356781144	0.668440863	0.349238506
SA_RS05760	argF CDS	1145818	1146819	1002	forward	0.07	0.07	0.357232926	0.841715608	0.58926518
SA_RS03930	iron chelate uptake ABC transporter family permease subunit CDS	787998	788954	957	forward	0.08	0.08	0.35942668	0.833953731	0.572321188
SA_RS01720	ABC transporter permease CDS	351567	352616	1050	forward	0.16	0.16	0.35962184	0.696286057	0.37829267
SA_RS08795	hypothetical protein CDS	1787269	1787352	84	reverse	0	0	0.360347484	NA	0.541886199
SA_RS00685	L-lactate permease CDS	120728	122320	1593	forward	0.16	0.16	0.360882457	0.689902391	0.3721343
SA_RS04710	fumarylacetoacetate hydrolase family protein CDS	939673	940575	903	forward	0.2	0.2	0.361787684	0.626652367	0.278630089
SA_RS02870	cysteine--tRNA ligase CDS	571154	572554	1401	forward	0.18	0.18	0.362160182	0.664004505	0.342868992
SA_RS12460	pyridoxamine 5'-phosphate oxidase family protein CDS	2439513	2439935	423	forward	0.19	0.19	0.363530897	0.644549758	0.307171375
SA_RS04455	HlyC/CorC family transporter CDS	886646	887686	1041	forward	0.2	0.2	0.363875023	0.635037108	0.291318085
SA_RS13465	crtQ CDS	2640628	2641755	1128	reverse	0.15	0.15	0.363920087	0.707558567	0.393964642
SA_RS06455	alpha/beta hydrolase CDS	1301115	1302029	915	forward	0.15	0.15	0.365387278	0.708591665	0.396409558
SA_RS14270	helix-turn-helix transcriptional regulator CDS	2806814	2807383	570	reverse	0.1	0.1	0.366617713	0.79340594	0.510774933
SA_RS14875	hypothetical protein CDS	2207328	2207486	159	forward	0.08	0.08	0.369120587	0.835975615	0.575179341
SA_RS05040	ABC transporter ATP-binding protein CDS	1009621	1010262	642	forward	0.08	0.08	0.369192166	0.835975615	0.576005498
SA_RS10105	CHAP domain-containing protein CDS	2009768	2010523	756	reverse	0	0	0.369494398	NA	0.455375567
SA_RS05105	sspB CDS	1020384	1021565	1182	reverse	0.14	0.14	0.370481205	0.722260782	0.409517143
SA_RS15135	exotoxin CDS	1632274	1633027	754	reverse	0.08	0.08	0.370658872	0.835975615	0.576782195
SA_RS12400	oxidoreductase CDS	2427313	2428317	1005	forward	0.15	0.15	0.371706282	0.708591665	0.396846067
SA_RS03145	threonine/serine exporter ThrE family protein CDS	636107	636871	765	reverse	0.16	0.16	0.372424749	0.685734489	0.368078071
SA_RS05085	menD CDS	1016502	1018175	1674	forward	0.2	0.2	0.374064796	0.635037108	0.290087281
SA_RS04600	mnhG1 CDS	912366	912722	357	reverse	0.18	0.18	0.374394927	0.664004505	0.344376828
SA_RS04815	peptide ABC transporter substrate-binding protein CDS	962060	963715	1656	forward	0.18	0.18	0.377597766	0.664004505	0.344018248
SA_RS06015	rsmB CDS	1199233	1200540	1308	forward	0.22	0.22	0.377848041	0.6090193	0.258484907
SA_RS01605	esaB CDS	330908	331150	243	forward	0.08	0.08	0.378200996	0.826538176	0.562505148
SA_RS03130	DUF423 domain-containing protein CDS	633528	633896	369	forward	0.18	0.18	0.379111709	0.660240998	0.331359097
SA_RS07285	DnaD domain-containing protein CDS	1490400	1491086	687	reverse	0.17	0.17	0.379213213	0.671036203	0.352239183
SA_RS09200	hypothetical protein CDS	1867608	1868081	474	forward	0	0	0.380063641	NA	0.444792395
SA_RS10360	helix-turn-helix transcriptional regulator CDS	2044293	2044556	264	reverse	0	0	0.38071529	NA	0.445042913
SA_RS07835	metal ABC transporter ATP-binding protein CDS	1590199	1590984	786	reverse	0.15	0.15	0.38137011	0.702575151	0.389745529
SA_RS13880	alkaline phosphatase CDS	2715011	2716435	1425	forward	0.08	0.08	0.381921485	0.827145418	0.563655042
SA_RS02825	CtsR family transcriptional regulator CDS	560629	561090	462	forward	0.15	0.15	0.382184689	0.702898902	0.39049939
SA_RS04315	nitroreductase CDS	864059	864598	540	forward	0.13	0.13	0.382629988	0.746192911	0.431926207
SA_RS05060	hypothetical protein CDS	1012856	1012987	132	reverse	0.08	0.08	0.383217522	0.823129371	0.558504038
SA_RS09770	hypothetical protein CDS	1949117	1949503	387	reverse	0.15	0.15	0.383505311	0.707604666	0.394787281
SA_RS14820	putative holin-like toxin CDS	2011001	2011177	177	reverse	0.11	0.11	0.38417601	0.776830373	0.483297655
SA_RS12325	zinc ribbon domain-containing protein CDS	2411587	2412969	1383	reverse	0.18	0.18	0.385472166	0.660922891	0.334647867
SA_RS04125	TIGR01777 family oxidoreductase CDS	828460	829362	903	reverse	0.15	0.15	0.385728547	0.707604666	0.394848029
SA_RS11980	ureE CDS	2345311	2345763	453	forward	0.12	0.12	0.385869551	0.760158374	0.456467651
SA_RS12785	sodium:proton antiporter CDS	2499585	2501663	2079	forward	0.2	0.2	0.386462763	0.635395218	0.292001479
SA_RS12495	DUF2268 domain-containing protein CDS	2445829	2446743	915	forward	0.08	0.08	0.387121914	0.822688383	0.55469763
SA_RS01130	hypothetical protein CDS	225363	225962	600	reverse	0.08	0.08	0.388055922	0.822688383	0.556946877
SA_RS12245	ABC transporter permease CDS	2395895	2397127	1233	reverse	0.19	0.19	0.388183223	0.644807376	0.309868138
SA_RS09920	nadE CDS	1978963	1979784	822	reverse	0.21	0.21	0.388370335	0.618339018	0.26597671
SA_RS13125	ISL3-like element IS1181 family transposase CDS	2566795	2568114	1320	reverse	0.09	0.09	0.389342717	0.818550151	0.5416876
SA_RS11705	rplE CDS	2302206	2302745	540	reverse	0.17	0.17	0.389776986	0.679227999	0.359313831
SA_RS06895	ABC transporter permease CDS	1386698	1387684	987	reverse	0.08	0.08	0.390383854	0.822688383	0.549400255
SA_RS06925	pstA CDS	1392037	1392954	918	reverse	0.08	0.08	0.391156	0.822365854	0.548256112
SA_RS10740	SprT family protein CDS	2115118	2115573	456	reverse	0.17	0.17	0.391751041	0.682845645	0.36429592
SA_RS09475	ISL3-like element IS1181 family transposase CDS	1914806	1916125	1320	forward	0.09	0.09	0.392337632	0.806578889	0.528470601
SA_RS08980	hypothetical protein CDS	1833647	1833871	225	reverse	0.1	0.1	0.392574353	0.785788395	0.496574611
SA_RS06025	protein-serine/threonine phosphatase Stp1 CDS	1201644	1202387	744	forward	0.18	0.18	0.393657487	0.65414624	0.320659921
SA_RS10370	helix-turn-helix transcriptional regulator CDS	2044690	2045403	714	forward	0.19	0.19	0.396389185	0.648852701	0.314258868
SA_RS06185	dprA CDS	1236145	1237017	873	forward	0.1	0.1	0.396869562	0.800066257	0.518925727
SA_RS07490	hypothetical protein CDS	1527514	1529676	2163	reverse	0.17	0.17	0.397007924	0.671036203	0.352067348
SA_RS08860	dat CDS	1801557	1802405	849	reverse	0.23	0.23	0.397549496	0.591499459	0.243382951
SA_RS11265	mannitol-1-phosphate 5-dehydrogenase CDS	2216720	2217826	1107	forward	0.21	0.21	0.398240926	0.620161412	0.267773943
SA_RS10090	chemotaxis-inhibiting protein CHIPS CDS	2007561	2008010	450	forward	0.1	0.1	0.398959848	0.793543932	0.511524642
SA_RS08485	hypothetical protein CDS	1716158	1716280	123	reverse	0.11	0.11	0.4000011	0.776830373	0.483176441
SA_RS04550	NifU family protein CDS	902805	903047	243	reverse	0.12	0.12	0.400146254	0.752339393	0.44080719
SA_RS09765	cell wall-active antibiotics response protein CDS	1948401	1949102	702	reverse	0.15	0.15	0.400264971	0.702388516	0.389068149
SA_RS06530	hypothetical protein CDS	1312768	1313019	252	forward	0	0	0.401125386	NA	0.426353608
SA_RS05845	UDP-N-acetylmuramoyl-L-alanine--D-glutamate ligase CDS	1161547	1162896	1350	forward	0.24	0.24	0.402120781	0.569929585	0.221872097
SA_RS01525	rbsD CDS	313894	314298	405	reverse	0.14	0.14	0.402151717	0.723256818	0.410672785
SA_RS08960	FAD/NAD(P)-binding protein CDS	1828799	1830301	1503	reverse	0.18	0.18	0.403156588	0.65680927	0.322687341
SA_RS03715	hypothetical protein CDS	744970	745422	453	forward	0.15	0.15	0.40355812	0.708720996	0.397497519
SA_RS07595	VOC family protein CDS	1548191	1548562	372	reverse	0.14	0.14	0.404162188	0.731989083	0.418920223
SA_RS00865	hypothetical protein CDS	158837	160381	1545	forward	0.1	0.1	0.404303169	0.80132109	0.520138567
SA_RS09750	YihY/virulence factor BrkB family protein CDS	1945412	1946629	1218	forward	0.16	0.16	0.40464789	0.689902391	0.371654935
SA_RS12810	NAD(P)-dependent oxidoreductase CDS	2505453	2506304	852	reverse	0.15	0.15	0.405565253	0.707405265	0.393580871
SA_RS04885	hypothetical protein CDS	977820	978167	348	forward	0.16	0.16	0.407529644	0.698736034	0.381662247
SA_RS13850	ABC transporter permease CDS	2710164	2712164	2001	reverse	0.18	0.18	0.408941627	0.660240998	0.333317922
SA_RS02300	tandem-type lipoprotein CDS	462063	462854	792	forward	0	0	0.408976745	NA	0.419060288
SA_RS09950	pectate lyase CDS	1985277	1986374	1098	reverse	0.18	0.18	0.409423626	0.660240998	0.330024793
SA_RS05540	isdA CDS	1106798	1107850	1053	reverse	0.1	0.1	0.409677338	0.786613655	0.500519688
SA_RS13825	hypothetical protein CDS	2708043	2708135	93	forward	0	0	0.41059059	NA	0.51733846
SA_RS01470	sensor histidine kinase CDS	304502	306256	1755	forward	0.2	0.2	0.411210774	0.626652367	0.279784863
SA_RS03850	recQ CDS	770345	772126	1782	forward	0.22	0.22	0.411475938	0.601285523	0.253904914
SA_RS04915	fabI CDS	984034	984804	771	forward	0.16	0.16	0.412209179	0.685734489	0.367737072
SA_RS06855	femA CDS	1379204	1380466	1263	forward	0.24	0.24	0.41240655	0.569929585	0.221752471
SA_RS05100	sspC CDS	1020017	1020346	330	reverse	0.11	0.11	0.412426017	0.774505876	0.479004042
SA_RS10115	hypothetical protein CDS	2010841	2010948	108	forward	0.11	0.11	0.412932419	0.778310557	0.485490286
SA_RS03190	Rrf2 family transcriptional regulator CDS	645628	646068	441	reverse	0.09	0.09	0.413484229	0.810135528	0.533659919
SA_RS02880	rlmB CDS	572959	573705	747	forward	0.18	0.18	0.413912273	0.664004505	0.342557749
SA_RS09075	yidD CDS	1848043	1848300	258	forward	0.12	0.12	0.415280549	0.759514533	0.453909216
SA_RS12865	APC family permease CDS	2514441	2516078	1638	forward	0.15	0.15	0.415631395	0.701916922	0.38766
SA_RS08400	hemB CDS	1700362	1701336	975	reverse	0.14	0.14	0.418191069	0.728083258	0.414900386
SA_RS09000	sdpA CDS	1835822	1836457	636	forward	0.09	0.09	0.418424865	0.803950295	0.523158832
SA_RS08575	acetyl-CoA carboxylase carboxyltransferase subunit beta CDS	1738217	1739074	858	reverse	0.21	0.21	0.420448631	0.622200371	0.269818416
SA_RS06590	thermonuclease family protein CDS	1321427	1321960	534	forward	0.12	0.12	0.420645525	0.767320747	0.469129011
SA_RS04415	DUF368 domain-containing protein CDS	878932	879783	852	reverse	0.2	0.2	0.422046213	0.636456007	0.294308905
SA_RS12265	gltS CDS	2400210	2401418	1209	forward	0.18	0.18	0.423613375	0.660012558	0.326770923
SA_RS05820	mraZ CDS	1156276	1156707	432	forward	0.22	0.22	0.424252152	0.601285523	0.253974359
SA_RS02695	hpt CDS	540088	540627	540	forward	0.2	0.2	0.424994145	0.623820116	0.272704292
SA_RS06975	4-hydroxy-tetrahydrodipicolinate reductase CDS	1402887	1403609	723	forward	0.19	0.19	0.425492824	0.64874556	0.313772362
SA_RS08715	HAD family hydrolase CDS	1767540	1768670	1131	reverse	0.21	0.21	0.42626289	0.622200371	0.270209458
SA_RS02335	hypothetical protein CDS	467758	467958	201	reverse	0.1	0.1	0.426796357	0.798016369	0.515711558
SA_RS03980	threonine/serine exporter family protein CDS	797523	798017	495	reverse	0.18	0.18	0.427042475	0.660240998	0.329237065
SA_RS14095	icaC CDS	2772860	2773912	1053	forward	0.11	0.11	0.428434585	0.779875669	0.489015176
SA_RS03350	mnhD2 CDS	673120	674616	1497	forward	0.12	0.12	0.428824318	0.759837817	0.455964768
SA_RS02430	YibE/F family protein CDS	487587	488369	783	reverse	0.19	0.19	0.429185329	0.640540926	0.300384389
SA_RS08445	hypothetical protein CDS	1709018	1709947	930	reverse	0.24	0.24	0.429919346	0.572919019	0.225610267
SA_RS01135	efflux RND transporter periplasmic adaptor subunit CDS	226088	227200	1113	forward	0.1	0.1	0.430654554	0.79340594	0.510787484
SA_RS04475	sulfite exporter TauE/SafE family protein CDS	890013	890840	828	forward	0.19	0.19	0.431319355	0.649595221	0.315308886
SA_RS09465	ABC transporter permease subunit CDS	1911446	1912903	1458	reverse	0.15	0.15	0.431711283	0.708521401	0.395649001
SA_RS07125	msrB CDS	1430012	1430440	429	reverse	0.19	0.19	0.431927984	0.648852701	0.314354291
SA_RS11365	hemolysin III family protein CDS	2241400	2242083	684	reverse	0.19	0.19	0.432685681	0.644807376	0.311012931
SA_RS05545	isdC CDS	1108059	1108742	684	forward	0.15	0.15	0.433357982	0.708591665	0.39667992
SA_RS11740	rplV CDS	2305125	2305478	354	reverse	0.27	0.27	0.433662786	0.53426174	0.190001429
SA_RS08560	pyk CDS	1734257	1736014	1758	reverse	0.19	0.19	0.434219187	0.640540926	0.299639929
SA_RS02820	NupC/NupG family nucleoside CNT transporter CDS	559257	560471	1215	reverse	0.26	0.26	0.434465932	0.545435195	0.199337417
SA_RS05975	gmk CDS	1191032	1191655	624	forward	0.2	0.2	0.434882716	0.623820116	0.273181174
SA_RS07800	rhomboid family intramembrane serine protease CDS	1583341	1584804	1464	reverse	0.27	0.27	0.436424714	0.541031036	0.195173736
SA_RS05440	hypothetical protein CDS	1088250	1088732	483	reverse	0.19	0.19	0.437534886	0.638904862	0.297856941
SA_RS11075	fructose-bisphosphate aldolase CDS	2176087	2176947	861	reverse	0.21	0.21	0.437764361	0.617572222	0.265394599
SA_RS07515	scpB CDS	1534159	1534701	543	reverse	0.23	0.23	0.43814619	0.587007073	0.240270052
SA_RS00960	cap8O CDS	181493	182755	1263	forward	0.18	0.18	0.439428978	0.660240998	0.333186154
SA_RS00670	DMT family transporter CDS	117421	118293	873	reverse	0	0	0.439858574	NA	0.491150105
SA_RS05260	ECF transporter S component CDS	1055320	1055895	576	reverse	0.19	0.19	0.439941722	0.644549758	0.305248974
SA_RS02145	guaB CDS	433014	434480	1467	forward	0.3	0.3	0.442069644	0.500981713	0.162670976
SA_RS02225	superantigen-like protein SSL8 CDS	447914	448612	699	forward	0	0	0.442858982	NA	0.462512143
SA_RS12575	SRPBCC domain-containing protein CDS	2463506	2463973	468	reverse	0.12	0.12	0.443069088	0.759574831	0.455428954
SA_RS04240	hypothetical protein CDS	854886	855407	522	forward	0.1	0.1	0.443165402	0.786613655	0.502301994
SA_RS10125	sep CDS	2011380	2012153	774	reverse	0.19	0.19	0.444032393	0.642620754	0.30334729
SA_RS14040	hypothetical protein CDS	2764441	2764800	360	forward	0.19	0.19	0.444426674	0.652796982	0.319001912
SA_RS01905	efeB CDS	389815	391044	1230	forward	0.1	0.1	0.445194525	0.786613655	0.50237782
SA_RS07745	hypothetical protein CDS	1577464	1577610	147	reverse	0.11	0.11	0.448534711	0.784765469	0.494097179
SA_RS06805	Y-family DNA polymerase CDS	1368387	1369649	1263	forward	0.12	0.12	0.449019385	0.752339393	0.44029704
SA_RS01455	CDP-glycerol glycerophosphotransferase family protein CDS	299997	301685	1689	forward	0.24	0.24	0.449513064	0.578039368	0.23046014
SA_RS07750	prepilin-type N-terminal cleavage/methylation domain-containing protein CDS	1577707	1578204	498	reverse	0	0	0.449655251	NA	0.38483001
SA_RS02110	hypothetical protein CDS	425918	426016	99	forward	0	0	0.449892776	NA	0.481470058
SA_RS10565	delta-lysin family phenol-soluble modulin CDS	2079076	2079210	135	reverse	0.17	0.17	0.44990887	0.675551722	0.356265226
SA_RS02275	tandem-type lipoprotein CDS	457923	458717	795	forward	0.11	0.11	0.452066424	0.776830373	0.48305164
SA_RS05325	ribonuclease J CDS	1066732	1068429	1698	reverse	0.25	0.25	0.453508779	0.558198767	0.212060806
SA_RS00920	cap8G CDS	173533	174657	1125	forward	0.18	0.18	0.456120552	0.666715971	0.347080742
SA_RS10280	RusA family crossover junction endodeoxyribonuclease CDS	2035287	2035691	405	reverse	0	0	0.457920241	NA	0.428152408
SA_RS00940	capsular polysaccharide biosynthesis protein CDS	177573	178778	1206	forward	0.12	0.12	0.458323514	0.75634717	0.446041334
SA_RS03825	allophanate hydrolase subunit 1 CDS	764068	764778	711	forward	0.2	0.2	0.458481241	0.623820116	0.273189221
SA_RS07995	DNA internalization-related competence protein ComEC/Rec2 CDS	1622337	1624538	2202	reverse	0.18	0.18	0.458489047	0.666979361	0.347963486
SA_RS05075	1,4-dihydroxy-2-naphthoate polyprenyltransferase CDS	1014034	1014972	939	reverse	0.26	0.26	0.459765484	0.550759284	0.204674122
SA_RS11755	rplW CDS	2306718	2306993	276	reverse	0.24	0.24	0.461460667	0.578377456	0.232518628
SA_RS02160	type II toxin-antitoxin system PemK/MazF family toxin CDS	437087	437791	705	reverse	0.13	0.13	0.463315487	0.749612689	0.43647183
SA_RS05480	CAP domain-containing protein CDS	1097909	1098946	1038	forward	0.18	0.18	0.463524752	0.664973577	0.345525486
SA_RS06050	50S ribosomal protein L28 CDS	1207155	1207343	189	reverse	0.23	0.23	0.463884828	0.59180977	0.245557707
SA_RS13885	winged helix-turn-helix transcriptional regulator CDS	2716718	2717173	456	reverse	0.24	0.24	0.463960204	0.580814571	0.235485734
SA_RS03615	GNAT family N-acetyltransferase CDS	726951	727394	444	forward	0.13	0.13	0.465121395	0.749612689	0.436179376
SA_RS08740	penicillin-binding protein CDS	1774172	1775077	906	forward	0.24	0.24	0.465880584	0.580618916	0.234571939
SA_RS00850	phnE CDS	155882	156682	801	reverse	0.12	0.12	0.465897566	0.758286966	0.450097663
SA_RS08915	class I SAM-dependent methyltransferase CDS	1821125	1821688	564	forward	0.2	0.2	0.466828606	0.628837095	0.28230881
SA_RS08675	rpsD CDS	1760920	1761522	603	forward	0.3	0.3	0.46853039	0.498982627	0.161231723
SA_RS01580	hypothetical protein CDS	324078	325601	1524	reverse	0.19	0.19	0.468757689	0.644549758	0.306695482
SA_RS09685	membrane protein CDS	1934824	1935660	837	reverse	0.24	0.24	0.469559388	0.569200816	0.220207539
SA_RS10840	ISL3-like element IS1181 family transposase CDS	2134414	2135733	1320	reverse	0.12	0.12	0.469899262	0.765072472	0.464418992
SA_RS02090	ahpF CDS	421010	422533	1524	reverse	0.19	0.19	0.469983652	0.638904862	0.297739709
SA_RS04685	TVP38/TMEM64 family protein CDS	930522	931097	576	forward	0.21	0.21	0.470522525	0.622200371	0.269673917
SA_RS00555	sulfite exporter TauE/SafE family protein CDS	90369	91124	756	reverse	0.19	0.19	0.474468903	0.644807376	0.310806212
SA_RS08660	hypothetical protein CDS	1758166	1758307	142	forward	0.11	0.11	0.475561329	0.768943377	0.472636927
SA_RS04395	methionine ABC transporter ATP-binding protein CDS	875598	876623	1026	forward	0.24	0.24	0.475599542	0.580814571	0.235540954
SA_RS11185	czrB CDS	2197065	2198042	978	forward	0.19	0.19	0.477159344	0.644549758	0.306847778
SA_RS01565	ABC transporter ATP-binding protein CDS	321254	321913	660	reverse	0.2	0.2	0.4775204	0.623820116	0.27491367
SA_RS01015	ABC transporter permease CDS	191531	192292	762	forward	0.22	0.22	0.480311826	0.6090193	0.258047426
SA_RS06340	insulinase family protein CDS	1273820	1275085	1266	forward	0.28	0.28	0.48107879	0.525837541	0.179575239
SA_RS13715	amino acid permease CDS	2684344	2685792	1449	forward	0.13	0.13	0.483717737	0.742254249	0.426917476
SA_RS09370	DUF3267 domain-containing protein CDS	1891956	1892513	558	forward	0.13	0.13	0.483738397	0.749612689	0.434972291
SA_RS04265	hypothetical protein CDS	858135	858704	570	reverse	0.18	0.18	0.484017717	0.666181871	0.346425458
SA_RS12095	inositol monophosphatase CDS	2367027	2367824	798	reverse	0.24	0.24	0.484082564	0.574790206	0.227286323
SA_RS04750	2-isopropylmalate synthase CDS	950291	951436	1146	forward	0	0	0.484414347	NA	0.356312245
SA_RS00625	tandem-type lipoprotein CDS	104675	105445	771	forward	0.13	0.13	0.48674149	0.745998037	0.430899193
SA_RS01335	PrsW family intramembrane metalloprotease CDS	275772	276914	1143	forward	0.24	0.24	0.486831664	0.578035998	0.230222671
SA_RS02730	hypothetical protein CDS	547426	547518	93	forward	0.25	0.25	0.488159599	0.561413318	0.214658033
SA_RS01680	TIGR01741 family protein CDS	344717	345217	501	forward	0.17	0.17	0.489303204	0.671023639	0.351573549
SA_RS13730	fructose bisphosphate aldolase CDS	2688007	2688897	891	forward	0.3	0.3	0.489838262	0.498797169	0.160797894
SA_RS03835	ltaS CDS	766240	768180	1941	forward	0.29	0.29	0.490037538	0.51546203	0.170978418
SA_RS04625	mnhB1 CDS	915304	915732	429	reverse	0.2	0.2	0.490507576	0.637354364	0.295505393
SA_RS14055	GNAT family N-acetyltransferase CDS	2766054	2766554	501	reverse	0.12	0.12	0.492998599	0.759352124	0.45319177
SA_RS09885	heptaprenylglyceryl phosphate synthase CDS	1972691	1973383	693	reverse	0.28	0.28	0.494602155	0.526407076	0.182768077
SA_RS01615	essC CDS	332519	336958	4440	forward	0.33	0.33	0.494770821	0.462519871	0.141978617
SA_RS12140	HAD family hydrolase CDS	2374240	2374875	636	reverse	0.19	0.19	0.495671252	0.644549758	0.308297623
SA_RS06490	glnA CDS	1307165	1308505	1341	forward	0.28	0.28	0.496370015	0.526484068	0.184742571
SA_RS07035	brnQ CDS	1411832	1413175	1344	reverse	0.24	0.24	0.496966201	0.569200816	0.220033658
SA_RS12610	fmhA CDS	2468026	2469276	1251	forward	0.22	0.22	0.497482764	0.601285523	0.253894274
SA_RS01475	DNA-binding response regulator CDS	306259	306999	741	forward	0.25	0.25	0.49889075	0.564388098	0.217178754
SA_RS01285	glycerophosphoryl diester phosphodiesterase membrane domain-containing protein CDS	262215	263978	1764	forward	0.2	0.2	0.499214729	0.623820116	0.275153744
SA_RS04795	ABC transporter permease CDS	958016	958942	927	forward	0.25	0.25	0.500572121	0.56659661	0.21830757
SA_RS13410	farR CDS	2628455	2629003	549	forward	0.2	0.2	0.501320734	0.626652367	0.277234306
SA_RS06825	aminodeoxychorismate/anthranilate synthase component II CDS	1373968	1374534	567	forward	0.12	0.12	0.501460105	0.758286966	0.450387765
SA_RS11730	rplP CDS	2304011	2304445	435	reverse	0.28	0.28	0.501484128	0.520537572	0.175361099
SA_RS11590	hypothetical protein CDS	2288237	2288422	186	forward	0	0	0.501866768	NA	0.410618266
SA_RS05555	isdE CDS	1109815	1110693	879	forward	0.18	0.18	0.502676452	0.660922891	0.336372427
SA_RS05740	hypothetical protein CDS	1142297	1142521	225	forward	0.15	0.15	0.502685279	0.701916922	0.387436677
SA_RS03520	graX CDS	707306	708229	924	forward	0.29	0.29	0.502839156	0.51709438	0.172222897
SA_RS11995	urease accessory protein UreD CDS	2347072	2347908	837	forward	0.2	0.2	0.502914027	0.626652367	0.279145759
SA_RS10135	hypothetical protein CDS	2013004	2013291	288	reverse	0	0	0.503902756	NA	0.343526527
SA_RS01420	galactitol-1-phosphate 5-dehydrogenase CDS	291347	292390	1044	forward	0.12	0.12	0.503917318	0.756611085	0.44811214
SA_RS06930	pstC CDS	1392956	1393882	927	reverse	0	0	0.50453589	NA	0.408535065
SA_RS00880	ImmA/IrrE family metallo-endopeptidase CDS	162897	164072	1176	forward	0.26	0.26	0.505218629	0.555642435	0.209267494
SA_RS07520	segregation/condensation protein A CDS	1534694	1535425	732	reverse	0.28	0.28	0.50525291	0.520162298	0.174449856
SA_RS13810	hypothetical protein CDS	2705130	2705225	96	reverse	0.15	0.15	0.505879443	0.700017883	0.38444314
SA_RS10145	hypothetical protein CDS	2013482	2017264	3783	reverse	0.19	0.19	0.506657494	0.644807376	0.309767632
SA_RS05745	superantigen-like protein SSL12 CDS	1143011	1143727	717	reverse	0.14	0.14	0.507934585	0.724397685	0.411616495
SA_RS10375	ATP-dependent helicase CDS	2045419	2046351	933	forward	0.29	0.29	0.508086553	0.511913445	0.16838123
SA_RS15130	hypothetical protein CDS	1515404	1515556	153	reverse	0	0	0.508730797	NA	0.435852344
SA_RS07875	helix-turn-helix transcriptional regulator CDS	1599418	1600041	624	reverse	0.24	0.24	0.509094668	0.572767755	0.224380832
[truncated: 694 more rows]
